# Supplementary material for: The Viral AlphaFold Database of monomers and homodimers reveals conserved protein folds in viruses of bacteria, archaea, and eukaryotes
Source: Sci Adv. 2025 Oct 1;11(40):eadz8560. doi: 10.1126/sciadv.adz8560 (PMC12487901; doi:10.1126/sciadv.adz8560)
Supplement: Supplementary file 2 — Table S3 [file sciadv.adz8560_table_s3.zip]

Archive with 1 entries (1 files):
- adz8560_table_s3.xlsx
