# Supplementary material for: The Viral AlphaFold Database of monomers and homodimers reveals conserved protein folds in viruses of bacteria, archaea, and eukaryotes
Source: Sci Adv. 2025 Oct 1;11(40):eadz8560. doi: 10.1126/sciadv.adz8560 (PMC12487901; doi:10.1126/sciadv.adz8560)
Supplement: Supplementary file 2 — Table S3 [file sciadv.adz8560_table_s3.zip › adz8560_table_s3.xlsx]

## Sheet: Plasmids
Plasmid	Name	Description	Reference/source
pBAD33	pBAD33	p15A, CmlR, PBAD promoter	PMID: 7608087
pMG25	pMG25	pUC lacIq PA1/O4/O3, AmpR	PMID: 31507571
VHp1906	pBAD33 SD-KreT	kreT toxin (WP_000632671.1), strong SD sequence	This work
VHp1970	pMG25 SD-KreA	kreA antitoxin (WP_ 001008346.1), strong SD sequence	This work
VHp1976	pBAD33 weak SD-KreT	kreT toxin (WP_000632671.1), weak SD sequence	This work

## Sheet: Cloning strategy
Plasmid	Method	Fragment 1			Fragment 2			Fragment 3			Fragment 4			Fragment 5
		Template	Primer_A /Restrictase_A	Primer_B/Restrictase_B	Template	Primer_C	Primer_D	Template	Primer_C	Primer_D	Template	Primer_G	Primer_H	Template	Primer_I	Primer_J
VHp1906	CPEC	pBAD33	pBAD_lin_1	pBAD_lin_2	KreT DNA fragments from IDT
VHp1970	CPEC	pMG25	pMG25_lin_from_BlpI	pMG25_lin_from_HindIII	KreA DNA fragments from IDT
VHp1976	CPEC	pBAD33	pBAD_lin_1	pBAD_lin_2	VHp1906	prTM0215	pBAD_TOX_MCS_rev

## Sheet: Primers
Oligo	Sequence, 5′ to 3′	Reference/source
pBAD_TOX_MCS_rev	ctcatccgccaaaacagccaag	Metabion
prTM0215	ttgggctagcgaattcgagctcAGGAGGAAAATGATAACTCAACAGCAGA	Metabion

## Sheet: DNA fragments
Name	Sequence, 5' to 3'	Reference/source
KreT	cgaattcgagctcAGGAGGAATTAAATGATAACTCAACAGCAGATTGATGATTTAGTTGCAGATATTAACGATATCTTGGAAGAAGATAGAGCCAAGCTAAAGATGTCATTTCATTTTGCTGTTGATAGACTTAATGATCCGCGTAATAAACCTCCAATCACGTTAGCTGAGTTGAGAGTGATTTTTACAAATTTCATTGGACAACACTTGCAGACAATTCTAGGCAAAGATGAGGGATTTTCCTTCACTATCAAGTGTCAGAAATCTGGTATTGCTATACCGTGCGCTATAGAGCATGAACTTGATATCGGTGCAAAGTGGGTAGTTCAGCAAGTGATCACCATCATGCGGAATCCGCAGTTTAACGCGTATCATGGTGATGTCATCTTTGATGTTTA…	IDT
KreA	tcgacctgcagccaagcttAGGAGGAATTAAATGAACTTTGATATGCGTACAAACCAAAATTGTGCATCGTTTTTTAACCCAGCAACCAAGGCGTTTGTCGTCGTTGATTCGTTTGACAACTACGAATTCGATGTGCGTGCTGGTACTTTATCACGCACTGAATTTGTAGGCACCATCACAGCTTCAAACGATGAAGAGTTGAACAAGAAATTAGCTGAGATCACGGCTGCACACATATGAtgagcttggactcctgttgatagatcc	IDT

## Sheet: Strains
Strain	Description	Reference
BW25113	F–, Δ(araD-araB)567, ΔlacZ4787(::rrnB-3), λ–, rph-1, Δ(rhaD-rhaB)568, hsdR514	PMID: 25323716
DH5α	F–, endA1, glnV44, thi-1, recA1, relA1, gyrA96, deoR, nupG, purB20, φ80dlacZΔM15, Δ(lacZYA-argF)U169, hsdR17(rK–mK+), λ–	PMID: 2162051
