# Supplementary material for: The Viral AlphaFold Database of monomers and homodimers reveals conserved protein folds in viruses of bacteria, archaea, and eukaryotes
Source: Sci Adv. 2025 Oct 1;11(40):eadz8560. doi: 10.1126/sciadv.adz8560 (PMC12487901; doi:10.1126/sciadv.adz8560)
Supplement: Supplementary file 3 — Dataset S1 [file sciadv.adz8560_dataset_s1.zip]

Archive with 2 entries (2 files):
- Dataset_s1.xlsx
- __MACOSX/._Dataset_s1.xlsx
