# Supplementary material for: The Viral AlphaFold Database of monomers and homodimers reveals conserved protein folds in viruses of bacteria, archaea, and eukaryotes
Source: Sci Adv. 2025 Oct 1;11(40):eadz8560. doi: 10.1126/sciadv.adz8560 (PMC12487901; doi:10.1126/sciadv.adz8560)
Supplement: Supplementary file 3 — Dataset S1 [file sciadv.adz8560_dataset_s1.zip › Dataset_s1.xlsx]

## Sheet: sequence_clusters_lineage
CR_accn	member_accn	#of_members	viral_tax_ID	virus name	virus lineage	DISEASE	host tax id	host name	host lineage	host_cell
YP_009635715.1	YP_009635630.1	10	2920885.0	Mycobacterium phage JHC117	Viruses; Duplodnaviria; Heunggongvirae; Uroviricota; Caudoviricetes; Microwolfvirus; Microwolfvirus JHC117		246196.0	Mycolicibacterium smegmatis MC2 155	Bacteria; Terrabacteria group; Actinomycetota; Actinomycetes; Mycobacteriales; Mycobacteriaceae; Mycolicibacterium; Mycolicibacterium smegmatis	Bacteria
YP_009635715.1	NP_817626.1	10	2907831.0	Mycobacterium phage Bxz2	Viruses; Duplodnaviria; Heunggongvirae; Uroviricota; Caudoviricetes; Microwolfvirus; Microwolfvirus Bxz2		1763.0	Mycobacterium	Bacteria; Terrabacteria group; Actinomycetota; Actinomycetes; Mycobacteriales; Mycobacteriaceae	Bacteria
YP_009635715.1	YP_010060170.1	10	2499071.0	Mycobacterium phage Zetzy	Viruses; Duplodnaviria; Heunggongvirae; Uroviricota; Caudoviricetes; Microwolfvirus; Microwolfvirus zetzy		246196.0	Mycolicibacterium smegmatis MC2 155	Bacteria; Terrabacteria group; Actinomycetota; Actinomycetes; Mycobacteriales; Mycobacteriaceae; Mycolicibacterium; Mycolicibacterium smegmatis	Bacteria
YP_009635715.1	YP_010060080.1	10	2590944.0	Mycobacterium phage SoilDragon	Viruses; Duplodnaviria; Heunggongvirae; Uroviricota; Caudoviricetes; Microwolfvirus; Microwolfvirus soildragon		246196.0	Mycolicibacterium smegmatis MC2 155	Bacteria; Terrabacteria group; Actinomycetota; Actinomycetes; Mycobacteriales; Mycobacteriaceae; Mycolicibacterium; Mycolicibacterium smegmatis	Bacteria
YP_009635715.1	YP_010059997.1	10	1983577.0	Mycobacterium phage Purple Haze	Viruses; Duplodnaviria; Heunggongvirae; Uroviricota; Caudoviricetes; Microwolfvirus; Microwolfvirus purplehaze		246196.0	Mycolicibacterium smegmatis MC2 155	Bacteria; Terrabacteria group; Actinomycetota; Actinomycetes; Mycobacteriales; Mycobacteriaceae; Mycolicibacterium; Mycolicibacterium smegmatis	Bacteria
YP_009635715.1	YP_009219101.1	10	1354511.0	Mycobacterium phage Anubis	Viruses; Duplodnaviria; Heunggongvirae; Uroviricota; Caudoviricetes; Microwolfvirus; Microwolfvirus JHC117		246196.0	Mycolicibacterium smegmatis MC2 155	Bacteria; Terrabacteria group; Actinomycetota; Actinomycetes; Mycobacteriales; Mycobacteriaceae; Mycolicibacterium; Mycolicibacterium smegmatis	Bacteria
YP_009635715.1	YP_009198465.1	10	1527516.0	Mycobacterium phage MarQuardt	Viruses; Duplodnaviria; Heunggongvirae; Uroviricota; Caudoviricetes; Microwolfvirus; Microwolfvirus JHC117		246196.0	Mycolicibacterium smegmatis MC2 155	Bacteria; Terrabacteria group; Actinomycetota; Actinomycetes; Mycobacteriales; Mycobacteriaceae; Mycolicibacterium; Mycolicibacterium smegmatis	Bacteria
YP_009635715.1	YP_009195138.1	10	1527535.0	Mycobacterium phage Tiffany	Viruses; Duplodnaviria; Heunggongvirae; Uroviricota; Caudoviricetes; Microwolfvirus; unclassified Microwolfvirus		1763.0	Mycobacterium	Bacteria; Terrabacteria group; Actinomycetota; Actinomycetes; Mycobacteriales; Mycobacteriaceae	Bacteria
YP_009635715.1	YP_008126277.1	10	1327772.0	Mycobacterium phage Jobu08	Viruses; Duplodnaviria; Heunggongvirae; Uroviricota; Caudoviricetes; Microwolfvirus; unclassified Microwolfvirus		246196.0	Mycolicibacterium smegmatis MC2 155	Bacteria; Terrabacteria group; Actinomycetota; Actinomycetes; Mycobacteriales; Mycobacteriaceae; Mycolicibacterium; Mycolicibacterium smegmatis	Bacteria
YP_009635714.1	YP_009635714.1	10	2920884.0	Mycobacterium phage Microwolf	Viruses; Duplodnaviria; Heunggongvirae; Uroviricota; Caudoviricetes; Microwolfvirus; Microwolfvirus microwolf		246196.0	Mycolicibacterium smegmatis MC2 155	Bacteria; Terrabacteria group; Actinomycetota; Actinomycetes; Mycobacteriales; Mycobacteriaceae; Mycolicibacterium; Mycolicibacterium smegmatis	Bacteria
YP_009635714.1	YP_009635629.1	10	2920885.0	Mycobacterium phage JHC117	Viruses; Duplodnaviria; Heunggongvirae; Uroviricota; Caudoviricetes; Microwolfvirus; Microwolfvirus JHC117		246196.0	Mycolicibacterium smegmatis MC2 155	Bacteria; Terrabacteria group; Actinomycetota; Actinomycetes; Mycobacteriales; Mycobacteriaceae; Mycolicibacterium; Mycolicibacterium smegmatis	Bacteria
YP_009635714.1	NP_817625.1	10	2907831.0	Mycobacterium phage Bxz2	Viruses; Duplodnaviria; Heunggongvirae; Uroviricota; Caudoviricetes; Microwolfvirus; Microwolfvirus Bxz2		1763.0	Mycobacterium	Bacteria; Terrabacteria group; Actinomycetota; Actinomycetes; Mycobacteriales; Mycobacteriaceae	Bacteria
YP_009635714.1	YP_010060169.1	10	2499071.0	Mycobacterium phage Zetzy	Viruses; Duplodnaviria; Heunggongvirae; Uroviricota; Caudoviricetes; Microwolfvirus; Microwolfvirus zetzy		246196.0	Mycolicibacterium smegmatis MC2 155	Bacteria; Terrabacteria group; Actinomycetota; Actinomycetes; Mycobacteriales; Mycobacteriaceae; Mycolicibacterium; Mycolicibacterium smegmatis	Bacteria
YP_009635714.1	YP_010060079.1	10	2590944.0	Mycobacterium phage SoilDragon	Viruses; Duplodnaviria; Heunggongvirae; Uroviricota; Caudoviricetes; Microwolfvirus; Microwolfvirus soildragon		246196.0	Mycolicibacterium smegmatis MC2 155	Bacteria; Terrabacteria group; Actinomycetota; Actinomycetes; Mycobacteriales; Mycobacteriaceae; Mycolicibacterium; Mycolicibacterium smegmatis	Bacteria
YP_009635714.1	YP_010059996.1	10	1983577.0	Mycobacterium phage Purple Haze	Viruses; Duplodnaviria; Heunggongvirae; Uroviricota; Caudoviricetes; Microwolfvirus; Microwolfvirus purplehaze		246196.0	Mycolicibacterium smegmatis MC2 155	Bacteria; Terrabacteria group; Actinomycetota; Actinomycetes; Mycobacteriales; Mycobacteriaceae; Mycolicibacterium; Mycolicibacterium smegmatis	Bacteria
YP_009635714.1	YP_009219100.1	10	1354511.0	Mycobacterium phage Anubis	Viruses; Duplodnaviria; Heunggongvirae; Uroviricota; Caudoviricetes; Microwolfvirus; Microwolfvirus JHC117		246196.0	Mycolicibacterium smegmatis MC2 155	Bacteria; Terrabacteria group; Actinomycetota; Actinomycetes; Mycobacteriales; Mycobacteriaceae; Mycolicibacterium; Mycolicibacterium smegmatis	Bacteria
YP_009635714.1	YP_009198464.1	10	1527516.0	Mycobacterium phage MarQuardt	Viruses; Duplodnaviria; Heunggongvirae; Uroviricota; Caudoviricetes; Microwolfvirus; Microwolfvirus JHC117		246196.0	Mycolicibacterium smegmatis MC2 155	Bacteria; Terrabacteria group; Actinomycetota; Actinomycetes; Mycobacteriales; Mycobacteriaceae; Mycolicibacterium; Mycolicibacterium smegmatis	Bacteria
YP_009635714.1	YP_009195137.1	10	1527535.0	Mycobacterium phage Tiffany	Viruses; Duplodnaviria; Heunggongvirae; Uroviricota; Caudoviricetes; Microwolfvirus; unclassified Microwolfvirus		1763.0	Mycobacterium	Bacteria; Terrabacteria group; Actinomycetota; Actinomycetes; Mycobacteriales; Mycobacteriaceae	Bacteria
YP_009635714.1	YP_008126276.1	10	1327772.0	Mycobacterium phage Jobu08	Viruses; Duplodnaviria; Heunggongvirae; Uroviricota; Caudoviricetes; Microwolfvirus; unclassified Microwolfvirus		246196.0	Mycolicibacterium smegmatis MC2 155	Bacteria; Terrabacteria group; Actinomycetota; Actinomycetes; Mycobacteriales; Mycobacteriaceae; Mycolicibacterium; Mycolicibacterium smegmatis	Bacteria
YP_009635677.1	YP_009635677.1	5	2920885.0	Mycobacterium phage JHC117	Viruses; Duplodnaviria; Heunggongvirae; Uroviricota; Caudoviricetes; Microwolfvirus; Microwolfvirus JHC117		246196.0	Mycolicibacterium smegmatis MC2 155	Bacteria; Terrabacteria group; Actinomycetota; Actinomycetes; Mycobacteriales; Mycobacteriaceae; Mycolicibacterium; Mycolicibacterium smegmatis	Bacteria
YP_009635677.1	NP_817676.1	5	2907831.0	Mycobacterium phage Bxz2	Viruses; Duplodnaviria; Heunggongvirae; Uroviricota; Caudoviricetes; Microwolfvirus; Microwolfvirus Bxz2		1763.0	Mycobacterium	Bacteria; Terrabacteria group; Actinomycetota; Actinomycetes; Mycobacteriales; Mycobacteriaceae	Bacteria
YP_009635677.1	YP_009219156.1	5	1354511.0	Mycobacterium phage Anubis	Viruses; Duplodnaviria; Heunggongvirae; Uroviricota; Caudoviricetes; Microwolfvirus; Microwolfvirus JHC117		246196.0	Mycolicibacterium smegmatis MC2 155	Bacteria; Terrabacteria group; Actinomycetota; Actinomycetes; Mycobacteriales; Mycobacteriaceae; Mycolicibacterium; Mycolicibacterium smegmatis	Bacteria
YP_009635677.1	YP_009198517.1	5	1527516.0	Mycobacterium phage MarQuardt	Viruses; Duplodnaviria; Heunggongvirae; Uroviricota; Caudoviricetes; Microwolfvirus; Microwolfvirus JHC117		246196.0	Mycolicibacterium smegmatis MC2 155	Bacteria; Terrabacteria group; Actinomycetota; Actinomycetes; Mycobacteriales; Mycobacteriaceae; Mycolicibacterium; Mycolicibacterium smegmatis	Bacteria
YP_009635677.1	YP_009195189.1	5	1527535.0	Mycobacterium phage Tiffany	Viruses; Duplodnaviria; Heunggongvirae; Uroviricota; Caudoviricetes; Microwolfvirus; unclassified Microwolfvirus		1763.0	Mycobacterium	Bacteria; Terrabacteria group; Actinomycetota; Actinomycetes; Mycobacteriales; Mycobacteriaceae	Bacteria
YP_009635653.1	YP_009635653.1	92	2920885.0	Mycobacterium phage JHC117	Viruses; Duplodnaviria; Heunggongvirae; Uroviricota; Caudoviricetes; Microwolfvirus; Microwolfvirus JHC117		246196.0	Mycolicibacterium smegmatis MC2 155	Bacteria; Terrabacteria group; Actinomycetota; Actinomycetes; Mycobacteriales; Mycobacteriaceae; Mycolicibacterium; Mycolicibacterium smegmatis	Bacteria
YP_009635653.1	YP_009635738.1	92	2920884.0	Mycobacterium phage Microwolf	Viruses; Duplodnaviria; Heunggongvirae; Uroviricota; Caudoviricetes; Microwolfvirus; Microwolfvirus microwolf		246196.0	Mycolicibacterium smegmatis MC2 155	Bacteria; Terrabacteria group; Actinomycetota; Actinomycetes; Mycobacteriales; Mycobacteriaceae; Mycolicibacterium; Mycolicibacterium smegmatis	Bacteria
YP_009635653.1	NP_817649.1	92	2907831.0	Mycobacterium phage Bxz2	Viruses; Duplodnaviria; Heunggongvirae; Uroviricota; Caudoviricetes; Microwolfvirus; Microwolfvirus Bxz2		1763.0	Mycobacterium	Bacteria; Terrabacteria group; Actinomycetota; Actinomycetes; Mycobacteriales; Mycobacteriaceae	Bacteria
YP_009635653.1	YP_010060195.1	92	2499071.0	Mycobacterium phage Zetzy	Viruses; Duplodnaviria; Heunggongvirae; Uroviricota; Caudoviricetes; Microwolfvirus; Microwolfvirus zetzy		246196.0	Mycolicibacterium smegmatis MC2 155	Bacteria; Terrabacteria group; Actinomycetota; Actinomycetes; Mycobacteriales; Mycobacteriaceae; Mycolicibacterium; Mycolicibacterium smegmatis	Bacteria
YP_009635653.1	YP_010060106.1	92	2590944.0	Mycobacterium phage SoilDragon	Viruses; Duplodnaviria; Heunggongvirae; Uroviricota; Caudoviricetes; Microwolfvirus; Microwolfvirus soildragon		246196.0	Mycolicibacterium smegmatis MC2 155	Bacteria; Terrabacteria group; Actinomycetota; Actinomycetes; Mycobacteriales; Mycobacteriaceae; Mycolicibacterium; Mycolicibacterium smegmatis	Bacteria
YP_009635653.1	YP_010060023.1	92	1983577.0	Mycobacterium phage Purple Haze	Viruses; Duplodnaviria; Heunggongvirae; Uroviricota; Caudoviricetes; Microwolfvirus; Microwolfvirus purplehaze		246196.0	Mycolicibacterium smegmatis MC2 155	Bacteria; Terrabacteria group; Actinomycetota; Actinomycetes; Mycobacteriales; Mycobacteriaceae; Mycolicibacterium; Mycolicibacterium smegmatis	Bacteria
YP_009635653.1	YP_009219127.1	92	1354511.0	Mycobacterium phage Anubis	Viruses; Duplodnaviria; Heunggongvirae; Uroviricota; Caudoviricetes; Microwolfvirus; Microwolfvirus JHC117		246196.0	Mycolicibacterium smegmatis MC2 155	Bacteria; Terrabacteria group; Actinomycetota; Actinomycetes; Mycobacteriales; Mycobacteriaceae; Mycolicibacterium; Mycolicibacterium smegmatis	Bacteria
YP_009635653.1	YP_009198490.1	92	1527516.0	Mycobacterium phage MarQuardt	Viruses; Duplodnaviria; Heunggongvirae; Uroviricota; Caudoviricetes; Microwolfvirus; Microwolfvirus JHC117		246196.0	Mycolicibacterium smegmatis MC2 155	Bacteria; Terrabacteria group; Actinomycetota; Actinomycetes; Mycobacteriales; Mycobacteriaceae; Mycolicibacterium; Mycolicibacterium smegmatis	Bacteria
YP_009635653.1	YP_009195162.1	92	1527535.0	Mycobacterium phage Tiffany	Viruses; Duplodnaviria; Heunggongvirae; Uroviricota; Caudoviricetes; Microwolfvirus; unclassified Microwolfvirus		1763.0	Mycobacterium	Bacteria; Terrabacteria group; Actinomycetota; Actinomycetes; Mycobacteriales; Mycobacteriaceae	Bacteria
YP_009635653.1	YP_008126301.1	92	1327772.0	Mycobacterium phage Jobu08	Viruses; Duplodnaviria; Heunggongvirae; Uroviricota; Caudoviricetes; Microwolfvirus; unclassified Microwolfvirus		246196.0	Mycolicibacterium smegmatis MC2 155	Bacteria; Terrabacteria group; Actinomycetota; Actinomycetes; Mycobacteriales; Mycobacteriaceae; Mycolicibacterium; Mycolicibacterium smegmatis	Bacteria
YP_009635653.1	YP_010062444.1	92	1897548.0	Mycobacterium phage Stasia	Viruses; Duplodnaviria; Heunggongvirae; Uroviricota; Caudoviricetes; Backyardiganvirus; Backyardiganvirus stasia		246196.0	Mycolicibacterium smegmatis MC2 155	Bacteria; Terrabacteria group; Actinomycetota; Actinomycetes; Mycobacteriales; Mycobacteriaceae; Mycolicibacterium; Mycolicibacterium smegmatis	Bacteria
YP_009635653.1	YP_009635468.1	92	2902881.0	Mycobacterium phage Backyardigan	Viruses; Duplodnaviria; Heunggongvirae; Uroviricota; Caudoviricetes; Backyardiganvirus; Backyardiganvirus backyardigan		246196.0	Mycolicibacterium smegmatis MC2 155	Bacteria; Terrabacteria group; Actinomycetota; Actinomycetes; Mycobacteriales; Mycobacteriaceae; Mycolicibacterium; Mycolicibacterium smegmatis	Bacteria
YP_009635653.1	YP_010063049.1	92	2572317.0	Mycobacterium phage Noelle	Viruses; Duplodnaviria; Heunggongvirae; Uroviricota; Caudoviricetes; Backyardiganvirus; Backyardiganvirus noelle		246196.0	Mycolicibacterium smegmatis MC2 155	Bacteria; Terrabacteria group; Actinomycetota; Actinomycetes; Mycobacteriales; Mycobacteriaceae; Mycolicibacterium; Mycolicibacterium smegmatis	Bacteria
YP_009635653.1	YP_009014140.1	92	1056833.0	Mycobacterium phage Wile	Viruses; Duplodnaviria; Heunggongvirae; Uroviricota; Caudoviricetes; Backyardiganvirus; unclassified Backyardiganvirus		246196.0	Mycolicibacterium smegmatis MC2 155	Bacteria; Terrabacteria group; Actinomycetota; Actinomycetes; Mycobacteriales; Mycobacteriaceae; Mycolicibacterium; Mycolicibacterium smegmatis	Bacteria
YP_009635653.1	YP_010062698.1	92	2686232.0	Mycobacterium phage Cintron	Viruses; Duplodnaviria; Heunggongvirae; Uroviricota; Caudoviricetes; Backyardiganvirus; Backyardiganvirus cintron		246196.0	Mycolicibacterium smegmatis MC2 155	Bacteria; Terrabacteria group; Actinomycetota; Actinomycetes; Mycobacteriales; Mycobacteriaceae; Mycolicibacterium; Mycolicibacterium smegmatis	Bacteria
YP_009635653.1	YP_009638715.1	92	2902839.0	Mycobacterium phage Arturo	Viruses; Duplodnaviria; Heunggongvirae; Uroviricota; Caudoviricetes; Backyardiganvirus; Backyardiganvirus arturo		246196.0	Mycolicibacterium smegmatis MC2 155	Bacteria; Terrabacteria group; Actinomycetota; Actinomycetes; Mycobacteriales; Mycobacteriaceae; Mycolicibacterium; Mycolicibacterium smegmatis	Bacteria
YP_009635653.1	YP_009018846.1	92	2923002.0	Mycobacterium phage LHTSCC	Viruses; Duplodnaviria; Heunggongvirae; Uroviricota; Caudoviricetes; Backyardiganvirus; Backyardiganvirus LHTSCC		246196.0	Mycolicibacterium smegmatis MC2 155	Bacteria; Terrabacteria group; Actinomycetota; Actinomycetes; Mycobacteriales; Mycobacteriaceae; Mycolicibacterium; Mycolicibacterium smegmatis	Bacteria
YP_009635653.1	YP_010063309.1	92	2041524.0	Mycobacterium phage Cindaradix	Viruses; Duplodnaviria; Heunggongvirae; Uroviricota; Caudoviricetes; Backyardiganvirus; Backyardiganvirus cindaradix		246196.0	Mycolicibacterium smegmatis MC2 155	Bacteria; Terrabacteria group; Actinomycetota; Actinomycetes; Mycobacteriales; Mycobacteriaceae; Mycolicibacterium; Mycolicibacterium smegmatis	Bacteria
YP_009635653.1	YP_010063135.1	92	2517961.0	Mycobacterium phage Miramae	Viruses; Duplodnaviria; Heunggongvirae; Uroviricota; Caudoviricetes; Backyardiganvirus; Backyardiganvirus miramae		1772.0	Mycolicibacterium smegmatis	Bacteria; Terrabacteria group; Actinomycetota; Actinomycetes; Mycobacteriales; Mycobacteriaceae; Mycolicibacterium	Bacteria
YP_009635653.1	YP_010062533.1	92	2041522.0	Mycobacterium phage Cerulean	Viruses; Duplodnaviria; Heunggongvirae; Uroviricota; Caudoviricetes; Backyardiganvirus; Backyardiganvirus cerulean		246196.0	Mycolicibacterium smegmatis MC2 155	Bacteria; Terrabacteria group; Actinomycetota; Actinomycetes; Mycobacteriales; Mycobacteriaceae; Mycolicibacterium; Mycolicibacterium smegmatis	Bacteria
YP_009635653.1	YP_010063225.1	92	1897540.0	Mycobacterium phage Mundrea	Viruses; Duplodnaviria; Heunggongvirae; Uroviricota; Caudoviricetes; Backyardiganvirus; Backyardiganvirus mundrea		246196.0	Mycolicibacterium smegmatis MC2 155	Bacteria; Terrabacteria group; Actinomycetota; Actinomycetes; Mycobacteriales; Mycobacteriaceae; Mycolicibacterium; Mycolicibacterium smegmatis	Bacteria
YP_009635653.1	YP_010062873.1	92	1927024.0	Mycobacterium phage Camperdownii	Viruses; Duplodnaviria; Heunggongvirae; Uroviricota; Caudoviricetes; Backyardiganvirus; Backyardiganvirus camperdownii		246196.0	Mycolicibacterium smegmatis MC2 155	Bacteria; Terrabacteria group; Actinomycetota; Actinomycetes; Mycobacteriales; Mycobacteriaceae; Mycolicibacterium; Mycolicibacterium smegmatis	Bacteria
YP_009635653.1	YP_010062623.1	92	1916120.0	Mycobacterium phage LeoAvram	Viruses; Duplodnaviria; Heunggongvirae; Uroviricota; Caudoviricetes; Backyardiganvirus; Backyardiganvirus leoavram		1772.0	Mycolicibacterium smegmatis	Bacteria; Terrabacteria group; Actinomycetota; Actinomycetes; Mycobacteriales; Mycobacteriaceae; Mycolicibacterium	Bacteria
YP_009635653.1	YP_009190919.1	92	1755681.0	Mycobacterium phage Iracema64	Viruses; Duplodnaviria; Heunggongvirae; Uroviricota; Caudoviricetes; Backyardiganvirus; unclassified Backyardiganvirus		246196.0	Mycolicibacterium smegmatis MC2 155	Bacteria; Terrabacteria group; Actinomycetota; Actinomycetes; Mycobacteriales; Mycobacteriaceae; Mycolicibacterium; Mycolicibacterium smegmatis	Bacteria
YP_009635653.1	YP_009031918.1	92	1486425.0	Mycobacterium phage Kampy	Viruses; Duplodnaviria; Heunggongvirae; Uroviricota; Caudoviricetes; Backyardiganvirus; unclassified Backyardiganvirus		246196.0	Mycolicibacterium smegmatis MC2 155	Bacteria; Terrabacteria group; Actinomycetota; Actinomycetes; Mycobacteriales; Mycobacteriaceae; Mycolicibacterium; Mycolicibacterium smegmatis	Bacteria
YP_009635653.1	YP_009007252.1	92	1445715.0	Mycobacterium phage Obama12	Viruses; Duplodnaviria; Heunggongvirae; Uroviricota; Caudoviricetes; Backyardiganvirus; Backyardiganvirus LHTSCC		246196.0	Mycolicibacterium smegmatis MC2 155	Bacteria; Terrabacteria group; Actinomycetota; Actinomycetes; Mycobacteriales; Mycobacteriaceae; Mycolicibacterium; Mycolicibacterium smegmatis	Bacteria
YP_009635653.1	YP_009005618.1	92	1429791.0	Mycobacterium phage BellusTerra	Viruses; Duplodnaviria; Heunggongvirae; Uroviricota; Caudoviricetes; Backyardiganvirus; Backyardiganvirus bellusterra		246196.0	Mycolicibacterium smegmatis MC2 155	Bacteria; Terrabacteria group; Actinomycetota; Actinomycetes; Mycobacteriales; Mycobacteriaceae; Mycolicibacterium; Mycolicibacterium smegmatis	Bacteria
YP_009635653.1	YP_009979122.1	98								No Host
YP_009635653.1	YP_009976636.1	98								No Host
YP_009635653.1	YP_009018285.1	92	2902892.0	Mycobacterium phage BillKnuckles	Viruses; Duplodnaviria; Heunggongvirae; Uroviricota; Caudoviricetes; Fromanvirus; Fromanvirus billknuckles		246196.0	Mycolicibacterium smegmatis MC2 155	Bacteria; Terrabacteria group; Actinomycetota; Actinomycetes; Mycobacteriales; Mycobacteriaceae; Mycolicibacterium; Mycolicibacterium smegmatis	Bacteria
YP_009635653.1	YP_001994519.1	92	2914011.0	Mycobacterium phage KBG	Viruses; Duplodnaviria; Heunggongvirae; Uroviricota; Caudoviricetes; Fromanvirus; Fromanvirus KBG		1785.0	Mycobacterium sp.	Bacteria; Terrabacteria group; Actinomycetota; Actinomycetes; Mycobacteriales; Mycobacteriaceae; Mycobacterium	Bacteria
YP_009635653.1	YP_009980848.1	98								No Host
YP_009635653.1	YP_009980482.1	98								No Host
YP_009635653.1	YP_009978385.1	98								No Host
YP_009635653.1	YP_009012747.1	92	1086800.0	Mycobacterium phage Violet	Viruses; Duplodnaviria; Heunggongvirae; Uroviricota; Caudoviricetes; Fromanvirus; Fromanvirus violet		246196.0	Mycolicibacterium smegmatis MC2 155	Bacteria; Terrabacteria group; Actinomycetota; Actinomycetes; Mycobacteriales; Mycobacteriaceae; Mycolicibacterium; Mycolicibacterium smegmatis	Bacteria
YP_009635653.1	YP_008410839.1	92	1383054.0	Mycobacterium phage Wheeler	Viruses; Duplodnaviria; Heunggongvirae; Uroviricota; Caudoviricetes; Fromanvirus; unclassified Fromanvirus		246196.0	Mycolicibacterium smegmatis MC2 155	Bacteria; Terrabacteria group; Actinomycetota; Actinomycetes; Mycobacteriales; Mycobacteriaceae; Mycolicibacterium; Mycolicibacterium smegmatis	Bacteria
YP_009635653.1	YP_009976379.1	98								No Host
YP_009635653.1	YP_009981594.1	98								No Host
YP_009635653.1	YP_009981221.1	98								No Host
YP_009635653.1	YP_009980941.1	98								No Host
YP_009635653.1	YP_009978851.1	98								No Host
YP_009635653.1	YP_009978761.1	98								No Host
YP_009635653.1	YP_009978670.1	98								No Host
YP_009635653.1	YP_009978567.1	98								No Host
YP_009635653.1	YP_009978475.1	98								No Host
YP_009635653.1	YP_009637591.1	92	2902900.0	Mycobacterium phage BPBiebs31	Viruses; Duplodnaviria; Heunggongvirae; Uroviricota; Caudoviricetes; Fromanvirus; Fromanvirus bpbiebs31		246196.0	Mycolicibacterium smegmatis MC2 155	Bacteria; Terrabacteria group; Actinomycetota; Actinomycetes; Mycobacteriales; Mycobacteriaceae; Mycolicibacterium; Mycolicibacterium smegmatis	Bacteria
YP_009635653.1	YP_009637499.1	92	2922216.0	Mycobacterium phage KSSJEB	Viruses; Duplodnaviria; Heunggongvirae; Uroviricota; Caudoviricetes; Fromanvirus; Fromanvirus kssjeb		246196.0	Mycolicibacterium smegmatis MC2 155	Bacteria; Terrabacteria group; Actinomycetota; Actinomycetes; Mycobacteriales; Mycobacteriaceae; Mycolicibacterium; Mycolicibacterium smegmatis	Bacteria
YP_009635653.1	YP_009636878.1	92	2922211.0	Mycobacterium phage Lesedi	Viruses; Duplodnaviria; Heunggongvirae; Uroviricota; Caudoviricetes; Fromanvirus; Fromanvirus lesedi		246196.0	Mycolicibacterium smegmatis MC2 155	Bacteria; Terrabacteria group; Actinomycetota; Actinomycetes; Mycobacteriales; Mycobacteriaceae; Mycolicibacterium; Mycolicibacterium smegmatis	Bacteria
YP_009635653.1	YP_009636788.1	92	2922210.0	Mycobacterium phage JC27	Viruses; Duplodnaviria; Heunggongvirae; Uroviricota; Caudoviricetes; Fromanvirus; Fromanvirus JC27		246196.0	Mycolicibacterium smegmatis MC2 155	Bacteria; Terrabacteria group; Actinomycetota; Actinomycetes; Mycobacteriales; Mycobacteriaceae; Mycolicibacterium; Mycolicibacterium smegmatis	Bacteria
YP_009635653.1	YP_009591897.1	92	2927990.0	Mycobacterium phage Marcell	Viruses; Duplodnaviria; Heunggongvirae; Uroviricota; Caudoviricetes; Fromanvirus; Fromanvirus marcell		246196.0	Mycolicibacterium smegmatis MC2 155	Bacteria; Terrabacteria group; Actinomycetota; Actinomycetes; Mycobacteriales; Mycobacteriaceae; Mycolicibacterium; Mycolicibacterium smegmatis	Bacteria
YP_009635653.1	YP_009591804.1	92	2927981.0	Mycobacterium phage Nepal	Viruses; Duplodnaviria; Heunggongvirae; Uroviricota; Caudoviricetes; Fromanvirus; Fromanvirus nepal		246196.0	Mycolicibacterium smegmatis MC2 155	Bacteria; Terrabacteria group; Actinomycetota; Actinomycetes; Mycobacteriales; Mycobacteriaceae; Mycolicibacterium; Mycolicibacterium smegmatis	Bacteria
YP_009635653.1	YP_009016753.1	92	2922223.0	Mycobacterium phage Euphoria	Viruses; Duplodnaviria; Heunggongvirae; Uroviricota; Caudoviricetes; Fromanvirus; Fromanvirus euphoria		246196.0	Mycolicibacterium smegmatis MC2 155	Bacteria; Terrabacteria group; Actinomycetota; Actinomycetes; Mycobacteriales; Mycobacteriaceae; Mycolicibacterium; Mycolicibacterium smegmatis	Bacteria
YP_009635653.1	YP_009013703.1	92	2922222.0	Mycobacterium phage Doom	Viruses; Duplodnaviria; Heunggongvirae; Uroviricota; Caudoviricetes; Fromanvirus; Fromanvirus doom		246196.0	Mycolicibacterium smegmatis MC2 155	Bacteria; Terrabacteria group; Actinomycetota; Actinomycetes; Mycobacteriales; Mycobacteriaceae; Mycolicibacterium; Mycolicibacterium smegmatis	Bacteria
YP_009635653.1	YP_009013515.1	92	2923003.0	Mycobacterium phage Kugel	Viruses; Duplodnaviria; Heunggongvirae; Uroviricota; Caudoviricetes; Fromanvirus; Fromanvirus kugel		246196.0	Mycolicibacterium smegmatis MC2 155	Bacteria; Terrabacteria group; Actinomycetota; Actinomycetes; Mycobacteriales; Mycobacteriaceae; Mycolicibacterium; Mycolicibacterium smegmatis	Bacteria
YP_009635653.1	YP_009011392.1	92	2902905.0	Mycobacterium phage Bruns	Viruses; Duplodnaviria; Heunggongvirae; Uroviricota; Caudoviricetes; Fromanvirus; Fromanvirus bruns		246196.0	Mycolicibacterium smegmatis MC2 155	Bacteria; Terrabacteria group; Actinomycetota; Actinomycetes; Mycobacteriales; Mycobacteriaceae; Mycolicibacterium; Mycolicibacterium smegmatis	Bacteria
YP_009635653.1	YP_009981030.1	98								No Host
YP_009635653.1	YP_009980756.1	98								No Host
YP_009635653.1	YP_009980208.1	98								No Host
YP_009635653.1	YP_009979937.1	98								No Host
YP_009635653.1	YP_009979850.1	98								No Host
YP_009635653.1	YP_009979576.1	98								No Host
YP_009635653.1	YP_009979398.1	98								No Host
YP_009635653.1	YP_009979028.1	98								No Host
YP_009635653.1	YP_009978013.1	98								No Host
YP_009635653.1	YP_009977827.1	98								No Host
YP_009635653.1	YP_009977641.1	98								No Host
YP_009635653.1	YP_009977455.1	98								No Host
YP_009635653.1	YP_009976290.1	98								No Host
YP_009635653.1	YP_009980116.1	98								No Host
YP_009635653.1	YP_009980024.1	98								No Host
YP_009635653.1	YP_009977195.1	98								No Host
YP_009635653.1	YP_009291299.1	92	1873895.0	Mycobacterium phage Gompeii16	Viruses; Duplodnaviria; Heunggongvirae; Uroviricota; Caudoviricetes; Fromanvirus; unclassified Fromanvirus		1763.0	Mycobacterium	Bacteria; Terrabacteria group; Actinomycetota; Actinomycetes; Mycobacteriales; Mycobacteriaceae	Bacteria
YP_009635653.1	YP_009283310.1	92	1873891.0	Mycobacterium phage Papez	Viruses; Duplodnaviria; Heunggongvirae; Uroviricota; Caudoviricetes; Fromanvirus; unclassified Fromanvirus		246196.0	Mycolicibacterium smegmatis MC2 155	Bacteria; Terrabacteria group; Actinomycetota; Actinomycetes; Mycobacteriales; Mycobacteriaceae; Mycolicibacterium; Mycolicibacterium smegmatis	Bacteria
YP_009635653.1	YP_009222422.1	92	1567468.0	Mycobacterium phage Edtherson	Viruses; Duplodnaviria; Heunggongvirae; Uroviricota; Caudoviricetes; Fromanvirus; unclassified Fromanvirus		246196.0	Mycolicibacterium smegmatis MC2 155	Bacteria; Terrabacteria group; Actinomycetota; Actinomycetes; Mycobacteriales; Mycobacteriaceae; Mycolicibacterium; Mycolicibacterium smegmatis	Bacteria
YP_009635653.1	YP_009211771.1	92	1701849.0	Mycobacterium phage Turj99	Viruses; Duplodnaviria; Heunggongvirae; Uroviricota; Caudoviricetes; Fromanvirus; unclassified Fromanvirus		246196.0	Mycolicibacterium smegmatis MC2 155	Bacteria; Terrabacteria group; Actinomycetota; Actinomycetes; Mycobacteriales; Mycobacteriaceae; Mycolicibacterium; Mycolicibacterium smegmatis	Bacteria
YP_009635653.1	YP_009210414.1	92	1647308.0	Mycobacterium phage Nerujay	Viruses; Duplodnaviria; Heunggongvirae; Uroviricota; Caudoviricetes; Fromanvirus; unclassified Fromanvirus		246196.0	Mycolicibacterium smegmatis MC2 155	Bacteria; Terrabacteria group; Actinomycetota; Actinomycetes; Mycobacteriales; Mycobacteriaceae; Mycolicibacterium; Mycolicibacterium smegmatis	Bacteria
YP_009635653.1	YP_009209449.1	92	1551710.0	Mycobacterium phage Abrogate	Viruses; Duplodnaviria; Heunggongvirae; Uroviricota; Caudoviricetes; Fromanvirus; unclassified Fromanvirus		246196.0	Mycolicibacterium smegmatis MC2 155	Bacteria; Terrabacteria group; Actinomycetota; Actinomycetes; Mycobacteriales; Mycobacteriaceae; Mycolicibacterium; Mycolicibacterium smegmatis	Bacteria
YP_009635653.1	YP_009199854.1	92	1675553.0	Mycobacterium phage Nhonho	Viruses; Duplodnaviria; Heunggongvirae; Uroviricota; Caudoviricetes; Fromanvirus; unclassified Fromanvirus		1772.0	Mycolicibacterium smegmatis	Bacteria; Terrabacteria group; Actinomycetota; Actinomycetes; Mycobacteriales; Mycobacteriaceae; Mycolicibacterium	Bacteria
YP_009635653.1	YP_009199576.1	92	1698441.0	Mycobacterium phage Rufus	Viruses; Duplodnaviria; Heunggongvirae; Uroviricota; Caudoviricetes; Fromanvirus; unclassified Fromanvirus		246196.0	Mycolicibacterium smegmatis MC2 155	Bacteria; Terrabacteria group; Actinomycetota; Actinomycetes; Mycobacteriales; Mycobacteriaceae; Mycolicibacterium; Mycolicibacterium smegmatis	Bacteria
YP_009635653.1	YP_009199021.1	92	1675548.0	Mycobacterium phage Barriga	Viruses; Duplodnaviria; Heunggongvirae; Uroviricota; Caudoviricetes; Fromanvirus; unclassified Fromanvirus		1772.0	Mycolicibacterium smegmatis	Bacteria; Terrabacteria group; Actinomycetota; Actinomycetes; Mycobacteriales; Mycobacteriaceae; Mycolicibacterium	Bacteria
YP_009635653.1	YP_009197642.1	92	1698420.0	Mycobacterium phage Tasp14	Viruses; Duplodnaviria; Heunggongvirae; Uroviricota; Caudoviricetes; Fromanvirus; unclassified Fromanvirus		246196.0	Mycolicibacterium smegmatis MC2 155	Bacteria; Terrabacteria group; Actinomycetota; Actinomycetes; Mycobacteriales; Mycobacteriaceae; Mycolicibacterium; Mycolicibacterium smegmatis	Bacteria
YP_009635653.1	YP_009189928.1	92	1735466.0	Mycobacterium phage Pepe	Viruses; Duplodnaviria; Heunggongvirae; Uroviricota; Caudoviricetes; Fromanvirus; unclassified Fromanvirus		246196.0	Mycolicibacterium smegmatis MC2 155	Bacteria; Terrabacteria group; Actinomycetota; Actinomycetes; Mycobacteriales; Mycobacteriaceae; Mycolicibacterium; Mycolicibacterium smegmatis	Bacteria
YP_009635653.1	YP_009043845.1	92	1498204.0	Mycobacterium phage Pinto	Viruses; Duplodnaviria; Heunggongvirae; Uroviricota; Caudoviricetes; Fromanvirus; unclassified Fromanvirus		246196.0	Mycolicibacterium smegmatis MC2 155	Bacteria; Terrabacteria group; Actinomycetota; Actinomycetes; Mycobacteriales; Mycobacteriaceae; Mycolicibacterium; Mycolicibacterium smegmatis	Bacteria
YP_009635653.1	YP_009031250.1	92	1458714.0	Mycobacterium phage Seabiscuit	Viruses; Duplodnaviria; Heunggongvirae; Uroviricota; Caudoviricetes; Fromanvirus; unclassified Fromanvirus		246196.0	Mycolicibacterium smegmatis MC2 155	Bacteria; Terrabacteria group; Actinomycetota; Actinomycetes; Mycobacteriales; Mycobacteriaceae; Mycolicibacterium; Mycolicibacterium smegmatis	Bacteria
YP_009635653.1	YP_009019140.1	92	701456.0	Mycobacterium phage SkiPole	Viruses; Duplodnaviria; Heunggongvirae; Uroviricota; Caudoviricetes; Fromanvirus; Fromanvirus skipole		246196.0	Mycolicibacterium smegmatis MC2 155	Bacteria; Terrabacteria group; Actinomycetota; Actinomycetes; Mycobacteriales; Mycobacteriaceae; Mycolicibacterium; Mycolicibacterium smegmatis	Bacteria
YP_009635653.1	YP_009016329.1	92	1168595.0	Mycobacterium phage Aeneas	Viruses; Duplodnaviria; Heunggongvirae; Uroviricota; Caudoviricetes; Fromanvirus; Fromanvirus nepal		246196.0	Mycolicibacterium smegmatis MC2 155	Bacteria; Terrabacteria group; Actinomycetota; Actinomycetes; Mycobacteriales; Mycobacteriaceae; Mycolicibacterium; Mycolicibacterium smegmatis	Bacteria
YP_009635653.1	YP_009014228.1	92	1071506.0	Mycobacterium phage RidgeCB	Viruses; Duplodnaviria; Heunggongvirae; Uroviricota; Caudoviricetes; Fromanvirus; Fromanvirus ridgecb		246196.0	Mycolicibacterium smegmatis MC2 155	Bacteria; Terrabacteria group; Actinomycetota; Actinomycetes; Mycobacteriales; Mycobacteriaceae; Mycolicibacterium; Mycolicibacterium smegmatis	Bacteria
YP_009635653.1	YP_008858251.1	92	1429904.0	Mycobacterium phage HanShotFirst	Viruses; Duplodnaviria; Heunggongvirae; Uroviricota; Caudoviricetes; Fromanvirus; unclassified Fromanvirus		246196.0	Mycolicibacterium smegmatis MC2 155	Bacteria; Terrabacteria group; Actinomycetota; Actinomycetes; Mycobacteriales; Mycobacteriaceae; Mycolicibacterium; Mycolicibacterium smegmatis	Bacteria
YP_009635653.1	YP_008531040.1	92	1354512.0	Mycobacterium phage PhrostyMug	Viruses; Duplodnaviria; Heunggongvirae; Uroviricota; Caudoviricetes; Fromanvirus; unclassified Fromanvirus		246196.0	Mycolicibacterium smegmatis MC2 155	Bacteria; Terrabacteria group; Actinomycetota; Actinomycetes; Mycobacteriales; Mycobacteriaceae; Mycolicibacterium; Mycolicibacterium smegmatis	Bacteria
YP_009635653.1	YP_008409794.1	92	1340825.0	Mycobacterium phage Trouble	Viruses; Duplodnaviria; Heunggongvirae; Uroviricota; Caudoviricetes; Fromanvirus; unclassified Fromanvirus		1763.0	Mycobacterium	Bacteria; Terrabacteria group; Actinomycetota; Actinomycetes; Mycobacteriales; Mycobacteriaceae	Bacteria
YP_009635653.1	YP_008050828.1	92	1327773.0	Mycobacterium phage PattyP	Viruses; Duplodnaviria; Heunggongvirae; Uroviricota; Caudoviricetes; Fromanvirus; unclassified Fromanvirus		246196.0	Mycolicibacterium smegmatis MC2 155	Bacteria; Terrabacteria group; Actinomycetota; Actinomycetes; Mycobacteriales; Mycobacteriaceae; Mycolicibacterium; Mycolicibacterium smegmatis	Bacteria
YP_009635653.1	YP_002223999.1	92	555603.0	Mycobacterium phage Solon	Viruses; Duplodnaviria; Heunggongvirae; Uroviricota; Caudoviricetes; Fromanvirus; Fromanvirus solon		1785.0	Mycobacterium sp.	Bacteria; Terrabacteria group; Actinomycetota; Actinomycetes; Mycobacteriales; Mycobacteriaceae; Mycobacterium	Bacteria
YP_009013427.1	YP_009013427.1	18	2902794.0	Mycobacterium phage Acadian	Viruses; Duplodnaviria; Heunggongvirae; Uroviricota; Caudoviricetes; Bclasvirinae; Acadianvirus; Acadianvirus acadian		246196.0	Mycolicibacterium smegmatis MC2 155	Bacteria; Terrabacteria group; Actinomycetota; Actinomycetes; Mycobacteriales; Mycobacteriaceae; Mycolicibacterium; Mycolicibacterium smegmatis	Bacteria
YP_009013427.1	YP_009950119.1	18	2301619.0	Mycobacterium phage Serendipitous	Viruses; Duplodnaviria; Heunggongvirae; Uroviricota; Caudoviricetes; Bclasvirinae; Acadianvirus; Acadianvirus serendipitous		246196.0	Mycolicibacterium smegmatis MC2 155	Bacteria; Terrabacteria group; Actinomycetota; Actinomycetes; Mycobacteriales; Mycobacteriaceae; Mycolicibacterium; Mycolicibacterium smegmatis	Bacteria
YP_009013427.1	YP_009193524.1	18	1647306.0	Mycobacterium phage Baee	Viruses; Duplodnaviria; Heunggongvirae; Uroviricota; Caudoviricetes; Bclasvirinae; Acadianvirus; Acadianvirus baee		246196.0	Mycolicibacterium smegmatis MC2 155	Bacteria; Terrabacteria group; Actinomycetota; Actinomycetes; Mycobacteriales; Mycobacteriaceae; Mycolicibacterium; Mycolicibacterium smegmatis	Bacteria
YP_009013427.1	YP_009949631.1	18	2652422.0	Mycobacterium phage LilMcDreamy	Viruses; Duplodnaviria; Heunggongvirae; Uroviricota; Caudoviricetes; Bclasvirinae; Lilmcdreamyvirus; Lilmcdreamyvirus lilmcdreamy		246196.0	Mycolicibacterium smegmatis MC2 155	Bacteria; Terrabacteria group; Actinomycetota; Actinomycetes; Mycobacteriales; Mycobacteriaceae; Mycolicibacterium; Mycolicibacterium smegmatis	Bacteria
YP_009013427.1	YP_009949422.1	18	2282910.0	Mycobacterium phage Thonko	Viruses; Duplodnaviria; Heunggongvirae; Uroviricota; Caudoviricetes; Bclasvirinae; Thonkovirus; Thonkovirus thonko		246196.0	Mycolicibacterium smegmatis MC2 155	Bacteria; Terrabacteria group; Actinomycetota; Actinomycetes; Mycobacteriales; Mycobacteriaceae; Mycolicibacterium; Mycolicibacterium smegmatis	Bacteria
YP_009013427.1	YP_009950016.1	18	2686233.0	Mycobacterium phage Imvubu	Viruses; Duplodnaviria; Heunggongvirae; Uroviricota; Caudoviricetes; Bclasvirinae; Imvubuvirus; Imvubuvirus imvubu		246196.0	Mycolicibacterium smegmatis MC2 155	Bacteria; Terrabacteria group; Actinomycetota; Actinomycetes; Mycobacteriales; Mycobacteriaceae; Mycolicibacterium; Mycolicibacterium smegmatis	Bacteria
YP_009013427.1	YP_009018481.1	18	1089137.0	Mycobacterium phage Stinger	Viruses; Duplodnaviria; Heunggongvirae; Uroviricota; Caudoviricetes; Bclasvirinae; Coopervirus; Coopervirus stinger		246196.0	Mycolicibacterium smegmatis MC2 155	Bacteria; Terrabacteria group; Actinomycetota; Actinomycetes; Mycobacteriales; Mycobacteriaceae; Mycolicibacterium; Mycolicibacterium smegmatis	Bacteria
YP_009013427.1	YP_008530946.1	18	1354507.0	Mycobacterium phage Adawi	Viruses; Duplodnaviria; Heunggongvirae; Uroviricota; Caudoviricetes; Bclasvirinae; Coopervirus; Coopervirus adawi		246196.0	Mycolicibacterium smegmatis MC2 155	Bacteria; Terrabacteria group; Actinomycetota; Actinomycetes; Mycobacteriales; Mycobacteriaceae; Mycolicibacterium; Mycolicibacterium smegmatis	Bacteria
YP_009013427.1	YP_010109609.1	18	2762421.0	Mycobacterium phage Heath	Viruses; Duplodnaviria; Heunggongvirae; Uroviricota; Caudoviricetes; Bclasvirinae; Coopervirus; Coopervirus heath		246196.0	Mycolicibacterium smegmatis MC2 155	Bacteria; Terrabacteria group; Actinomycetota; Actinomycetes; Mycobacteriales; Mycobacteriaceae; Mycolicibacterium; Mycolicibacterium smegmatis	Bacteria
YP_009013427.1	YP_010089254.1	18	1882439.0	Mycobacterium phage Fortunato	Viruses; Duplodnaviria; Heunggongvirae; Uroviricota; Caudoviricetes; Bclasvirinae; Coopervirus; Coopervirus fortunato		246196.0	Mycolicibacterium smegmatis MC2 155	Bacteria; Terrabacteria group; Actinomycetota; Actinomycetes; Mycobacteriales; Mycobacteriaceae; Mycolicibacterium; Mycolicibacterium smegmatis	Bacteria
YP_009013427.1	YP_009614489.1	18	1034151.0	Mycobacterium phage Zemanar	Viruses; Duplodnaviria; Heunggongvirae; Uroviricota; Caudoviricetes; Bclasvirinae; Coopervirus; Coopervirus zemanar		246196.0	Mycolicibacterium smegmatis MC2 155	Bacteria; Terrabacteria group; Actinomycetota; Actinomycetes; Mycobacteriales; Mycobacteriaceae; Mycolicibacterium; Mycolicibacterium smegmatis	Bacteria
YP_009013427.1	YP_009614389.1	18	1034130.0	Mycobacterium phage ChrisnMich	Viruses; Duplodnaviria; Heunggongvirae; Uroviricota; Caudoviricetes; Bclasvirinae; Coopervirus; Coopervirus chrisnmich		246196.0	Mycolicibacterium smegmatis MC2 155	Bacteria; Terrabacteria group; Actinomycetota; Actinomycetes; Mycobacteriales; Mycobacteriaceae; Mycolicibacterium; Mycolicibacterium smegmatis	Bacteria
YP_009013427.1	YP_009214985.1	18	1698252.0	Mycobacterium phage BrownCNA	Viruses; Duplodnaviria; Heunggongvirae; Uroviricota; Caudoviricetes; Bclasvirinae; Coopervirus; Coopervirus brownCNA		246196.0	Mycolicibacterium smegmatis MC2 155	Bacteria; Terrabacteria group; Actinomycetota; Actinomycetes; Mycobacteriales; Mycobacteriaceae; Mycolicibacterium; Mycolicibacterium smegmatis	Bacteria
YP_009013427.1	YP_009004615.1	18	1429905.0	Mycobacterium phage JAMaL	Viruses; Duplodnaviria; Heunggongvirae; Uroviricota; Caudoviricetes; Bclasvirinae; Coopervirus; Coopervirus JAMaL		246196.0	Mycolicibacterium smegmatis MC2 155	Bacteria; Terrabacteria group; Actinomycetota; Actinomycetes; Mycobacteriales; Mycobacteriaceae; Mycolicibacterium; Mycolicibacterium smegmatis	Bacteria
YP_009013427.1	YP_008531295.1	18	1354508.0	Mycobacterium phage Bane1	Viruses; Duplodnaviria; Heunggongvirae; Uroviricota; Caudoviricetes; Bclasvirinae; Coopervirus; Coopervirus bane1		246196.0	Mycolicibacterium smegmatis MC2 155	Bacteria; Terrabacteria group; Actinomycetota; Actinomycetes; Mycobacteriales; Mycobacteriaceae; Mycolicibacterium; Mycolicibacterium smegmatis	Bacteria
YP_009013427.1	YP_008409988.1	18	1340828.0	Mycobacterium phage Reprobate	Viruses; Duplodnaviria; Heunggongvirae; Uroviricota; Caudoviricetes; Bclasvirinae; Acadianvirus; Acadianvirus reprobate		1763.0	Mycobacterium	Bacteria; Terrabacteria group; Actinomycetota; Actinomycetes; Mycobacteriales; Mycobacteriaceae	Bacteria
YP_009013427.1	YP_008409891.1	18	1383055.0	Mycobacterium phage Phelemich	Viruses; Duplodnaviria; Heunggongvirae; Uroviricota; Caudoviricetes; Bclasvirinae; Acadianvirus; Acadianvirus reprobate		246196.0	Mycolicibacterium smegmatis MC2 155	Bacteria; Terrabacteria group; Actinomycetota; Actinomycetes; Mycobacteriales; Mycobacteriaceae; Mycolicibacterium; Mycolicibacterium smegmatis	Bacteria
YP_009013427.1	YP_654965.1	18	373406.0	Mycobacterium phage Cooper	Viruses; Duplodnaviria; Heunggongvirae; Uroviricota; Caudoviricetes; Bclasvirinae; Coopervirus; Coopervirus cooper		1763.0	Mycobacterium	Bacteria; Terrabacteria group; Actinomycetota; Actinomycetes; Mycobacteriales; Mycobacteriaceae	Bacteria
YP_009013424.1	YP_009013424.1	3	2902794.0	Mycobacterium phage Acadian	Viruses; Duplodnaviria; Heunggongvirae; Uroviricota; Caudoviricetes; Bclasvirinae; Acadianvirus; Acadianvirus acadian		246196.0	Mycolicibacterium smegmatis MC2 155	Bacteria; Terrabacteria group; Actinomycetota; Actinomycetes; Mycobacteriales; Mycobacteriaceae; Mycolicibacterium; Mycolicibacterium smegmatis	Bacteria
YP_009013424.1	YP_009950010.1	3	2686233.0	Mycobacterium phage Imvubu	Viruses; Duplodnaviria; Heunggongvirae; Uroviricota; Caudoviricetes; Bclasvirinae; Imvubuvirus; Imvubuvirus imvubu		246196.0	Mycolicibacterium smegmatis MC2 155	Bacteria; Terrabacteria group; Actinomycetota; Actinomycetes; Mycobacteriales; Mycobacteriaceae; Mycolicibacterium; Mycolicibacterium smegmatis	Bacteria
YP_009013424.1	YP_009949726.1	3	2315616.0	Mycobacterium phage Saguaro	Viruses; Duplodnaviria; Heunggongvirae; Uroviricota; Caudoviricetes; Bclasvirinae; Saguarovirus; Saguarovirus saguaro		1772.0	Mycolicibacterium smegmatis	Bacteria; Terrabacteria group; Actinomycetota; Actinomycetes; Mycobacteriales; Mycobacteriaceae; Mycolicibacterium	Bacteria
YP_009013401.1	YP_009013401.1	11	2902794.0	Mycobacterium phage Acadian	Viruses; Duplodnaviria; Heunggongvirae; Uroviricota; Caudoviricetes; Bclasvirinae; Acadianvirus; Acadianvirus acadian		246196.0	Mycolicibacterium smegmatis MC2 155	Bacteria; Terrabacteria group; Actinomycetota; Actinomycetes; Mycobacteriales; Mycobacteriaceae; Mycolicibacterium; Mycolicibacterium smegmatis	Bacteria
YP_009013401.1	YP_009950094.1	11	2301619.0	Mycobacterium phage Serendipitous	Viruses; Duplodnaviria; Heunggongvirae; Uroviricota; Caudoviricetes; Bclasvirinae; Acadianvirus; Acadianvirus serendipitous		246196.0	Mycolicibacterium smegmatis MC2 155	Bacteria; Terrabacteria group; Actinomycetota; Actinomycetes; Mycobacteriales; Mycobacteriaceae; Mycolicibacterium; Mycolicibacterium smegmatis	Bacteria
YP_009013401.1	YP_009193497.1	11	1647306.0	Mycobacterium phage Baee	Viruses; Duplodnaviria; Heunggongvirae; Uroviricota; Caudoviricetes; Bclasvirinae; Acadianvirus; Acadianvirus baee		246196.0	Mycolicibacterium smegmatis MC2 155	Bacteria; Terrabacteria group; Actinomycetota; Actinomycetes; Mycobacteriales; Mycobacteriaceae; Mycolicibacterium; Mycolicibacterium smegmatis	Bacteria
YP_009013401.1	YP_008409964.1	11	1340828.0	Mycobacterium phage Reprobate	Viruses; Duplodnaviria; Heunggongvirae; Uroviricota; Caudoviricetes; Bclasvirinae; Acadianvirus; Acadianvirus reprobate		1763.0	Mycobacterium	Bacteria; Terrabacteria group; Actinomycetota; Actinomycetes; Mycobacteriales; Mycobacteriaceae	Bacteria
YP_009013401.1	YP_010109606.1	11	2762421.0	Mycobacterium phage Heath	Viruses; Duplodnaviria; Heunggongvirae; Uroviricota; Caudoviricetes; Bclasvirinae; Coopervirus; Coopervirus heath		246196.0	Mycolicibacterium smegmatis MC2 155	Bacteria; Terrabacteria group; Actinomycetota; Actinomycetes; Mycobacteriales; Mycobacteriaceae; Mycolicibacterium; Mycolicibacterium smegmatis	Bacteria
YP_009013401.1	YP_010089251.1	11	1882439.0	Mycobacterium phage Fortunato	Viruses; Duplodnaviria; Heunggongvirae; Uroviricota; Caudoviricetes; Bclasvirinae; Coopervirus; Coopervirus fortunato		246196.0	Mycolicibacterium smegmatis MC2 155	Bacteria; Terrabacteria group; Actinomycetota; Actinomycetes; Mycobacteriales; Mycobacteriaceae; Mycolicibacterium; Mycolicibacterium smegmatis	Bacteria
YP_009013401.1	YP_009614386.1	11	1034130.0	Mycobacterium phage ChrisnMich	Viruses; Duplodnaviria; Heunggongvirae; Uroviricota; Caudoviricetes; Bclasvirinae; Coopervirus; Coopervirus chrisnmich		246196.0	Mycolicibacterium smegmatis MC2 155	Bacteria; Terrabacteria group; Actinomycetota; Actinomycetes; Mycobacteriales; Mycobacteriaceae; Mycolicibacterium; Mycolicibacterium smegmatis	Bacteria
YP_009013401.1	YP_009214982.1	11	1698252.0	Mycobacterium phage BrownCNA	Viruses; Duplodnaviria; Heunggongvirae; Uroviricota; Caudoviricetes; Bclasvirinae; Coopervirus; Coopervirus brownCNA		246196.0	Mycolicibacterium smegmatis MC2 155	Bacteria; Terrabacteria group; Actinomycetota; Actinomycetes; Mycobacteriales; Mycobacteriaceae; Mycolicibacterium; Mycolicibacterium smegmatis	Bacteria
YP_009013401.1	YP_009004612.1	11	1429905.0	Mycobacterium phage JAMaL	Viruses; Duplodnaviria; Heunggongvirae; Uroviricota; Caudoviricetes; Bclasvirinae; Coopervirus; Coopervirus JAMaL		246196.0	Mycolicibacterium smegmatis MC2 155	Bacteria; Terrabacteria group; Actinomycetota; Actinomycetes; Mycobacteriales; Mycobacteriaceae; Mycolicibacterium; Mycolicibacterium smegmatis	Bacteria
YP_009013401.1	YP_008531292.1	11	1354508.0	Mycobacterium phage Bane1	Viruses; Duplodnaviria; Heunggongvirae; Uroviricota; Caudoviricetes; Bclasvirinae; Coopervirus; Coopervirus bane1		246196.0	Mycolicibacterium smegmatis MC2 155	Bacteria; Terrabacteria group; Actinomycetota; Actinomycetes; Mycobacteriales; Mycobacteriaceae; Mycolicibacterium; Mycolicibacterium smegmatis	Bacteria
YP_009013401.1	YP_008530942.1	11	1354507.0	Mycobacterium phage Adawi	Viruses; Duplodnaviria; Heunggongvirae; Uroviricota; Caudoviricetes; Bclasvirinae; Coopervirus; Coopervirus adawi		246196.0	Mycolicibacterium smegmatis MC2 155	Bacteria; Terrabacteria group; Actinomycetota; Actinomycetes; Mycobacteriales; Mycobacteriaceae; Mycolicibacterium; Mycolicibacterium smegmatis	Bacteria
YP_009013347.1	YP_009013347.1	24	2920888.0	Pseudomonas phage PA1/KOR/2010	Viruses; Duplodnaviria; Heunggongvirae; Uroviricota; Caudoviricetes; Casadabanvirus; Casadabanvirus PA1KOR		287.0	Pseudomonas aeruginosa	Bacteria; Pseudomonadota; Gammaproteobacteria; Pseudomonadales; Pseudomonadaceae; Pseudomonas; Pseudomonas aeruginosa group	Bacteria
YP_009013347.1	NP_938250.1	24	2907964.0	Pseudomonas phage D3112	Viruses; Duplodnaviria; Heunggongvirae; Uroviricota; Caudoviricetes; Casadabanvirus; Casadabanvirus D3112		287.0	Pseudomonas aeruginosa	Bacteria; Pseudomonadota; Gammaproteobacteria; Pseudomonadales; Pseudomonadaceae; Pseudomonas; Pseudomonas aeruginosa group	Bacteria
YP_009013347.1	YP_010299183.1	24	2283027.0	Pseudomonas phage YMC12/01/R960	Viruses; Duplodnaviria; Heunggongvirae; Uroviricota; Caudoviricetes; Casadabanvirus; unclassified Casadabanvirus		287.0	Pseudomonas aeruginosa	Bacteria; Pseudomonadota; Gammaproteobacteria; Pseudomonadales; Pseudomonadaceae; Pseudomonas; Pseudomonas aeruginosa group	Bacteria
YP_009013347.1	YP_010299127.1	24	2486665.0	Pseudomonas phage Spike	Viruses; Duplodnaviria; Heunggongvirae; Uroviricota; Caudoviricetes; Casadabanvirus; unclassified Casadabanvirus		287.0	Pseudomonas aeruginosa	Bacteria; Pseudomonadota; Gammaproteobacteria; Pseudomonadales; Pseudomonadaceae; Pseudomonas; Pseudomonas aeruginosa group	Bacteria
YP_009013347.1	YP_010299056.1	24	2283028.0	Pseudomonas phage YMC12/01/R24	Viruses; Duplodnaviria; Heunggongvirae; Uroviricota; Caudoviricetes; Casadabanvirus; unclassified Casadabanvirus		287.0	Pseudomonas aeruginosa	Bacteria; Pseudomonadota; Gammaproteobacteria; Pseudomonadales; Pseudomonadaceae; Pseudomonas; Pseudomonas aeruginosa group	Bacteria
YP_009013347.1	YP_010299244.1	24	1093672.0	Pseudomonas phage JBD26	Viruses; Duplodnaviria; Heunggongvirae; Uroviricota; Caudoviricetes; Casadabanvirus; Casadabanvirus D3112		562.0	Escherichia coli	Bacteria; Pseudomonadota; Gammaproteobacteria; Enterobacterales; Enterobacteriaceae; Escherichia	Bacteria
YP_009013347.1	YP_009152350.1	24	1536596.0	Pseudomonas phage H70	Viruses; Duplodnaviria; Heunggongvirae; Uroviricota; Caudoviricetes; Casadabanvirus; unclassified Casadabanvirus		287.0	Pseudomonas aeruginosa	Bacteria; Pseudomonadota; Gammaproteobacteria; Pseudomonadales; Pseudomonadaceae; Pseudomonas; Pseudomonas aeruginosa group	Bacteria
YP_009013347.1	YP_009042225.1	24	1481224.0	Pseudomonas phage JD024	Viruses; Duplodnaviria; Heunggongvirae; Uroviricota; Caudoviricetes; Casadabanvirus; unclassified Casadabanvirus		287.0	Pseudomonas aeruginosa	Bacteria; Pseudomonadota; Gammaproteobacteria; Pseudomonadales; Pseudomonadaceae; Pseudomonas; Pseudomonas aeruginosa group	Bacteria
YP_009013347.1	YP_007392752.1	24	1223261.0	Pseudomonas phage JBD5	Viruses; Duplodnaviria; Heunggongvirae; Uroviricota; Caudoviricetes; Casadabanvirus; unclassified Casadabanvirus		652611.0	Pseudomonas aeruginosa PA14	Bacteria; Pseudomonadota; Gammaproteobacteria; Pseudomonadales; Pseudomonadaceae; Pseudomonas; Pseudomonas aeruginosa group; Pseudomonas aeruginosa	Bacteria
YP_009013347.1	YP_002332465.1	24	2914008.0	Pseudomonas phage MP29	Viruses; Duplodnaviria; Heunggongvirae; Uroviricota; Caudoviricetes; Casadabanvirus; Casadabanvirus MP29		652611.0	Pseudomonas aeruginosa PA14	Bacteria; Pseudomonadota; Gammaproteobacteria; Pseudomonadales; Pseudomonadaceae; Pseudomonas; Pseudomonas aeruginosa group; Pseudomonas aeruginosa	Bacteria
YP_009013347.1	YP_009013346.1	24	2920888.0	Pseudomonas phage PA1/KOR/2010	Viruses; Duplodnaviria; Heunggongvirae; Uroviricota; Caudoviricetes; Casadabanvirus; Casadabanvirus PA1KOR		287.0	Pseudomonas aeruginosa	Bacteria; Pseudomonadota; Gammaproteobacteria; Pseudomonadales; Pseudomonadaceae; Pseudomonas; Pseudomonas aeruginosa group	Bacteria
YP_009013347.1	YP_002332466.1	24	2914008.0	Pseudomonas phage MP29	Viruses; Duplodnaviria; Heunggongvirae; Uroviricota; Caudoviricetes; Casadabanvirus; Casadabanvirus MP29		652611.0	Pseudomonas aeruginosa PA14	Bacteria; Pseudomonadota; Gammaproteobacteria; Pseudomonadales; Pseudomonadaceae; Pseudomonas; Pseudomonas aeruginosa group; Pseudomonas aeruginosa	Bacteria
YP_009013347.1	NP_938249.1	24	2907964.0	Pseudomonas phage D3112	Viruses; Duplodnaviria; Heunggongvirae; Uroviricota; Caudoviricetes; Casadabanvirus; Casadabanvirus D3112		287.0	Pseudomonas aeruginosa	Bacteria; Pseudomonadota; Gammaproteobacteria; Pseudomonadales; Pseudomonadaceae; Pseudomonas; Pseudomonas aeruginosa group	Bacteria
YP_009013347.1	YP_010299182.1	24	2283027.0	Pseudomonas phage YMC12/01/R960	Viruses; Duplodnaviria; Heunggongvirae; Uroviricota; Caudoviricetes; Casadabanvirus; unclassified Casadabanvirus		287.0	Pseudomonas aeruginosa	Bacteria; Pseudomonadota; Gammaproteobacteria; Pseudomonadales; Pseudomonadaceae; Pseudomonas; Pseudomonas aeruginosa group	Bacteria
YP_009013347.1	YP_010299126.1	24	2486665.0	Pseudomonas phage Spike	Viruses; Duplodnaviria; Heunggongvirae; Uroviricota; Caudoviricetes; Casadabanvirus; unclassified Casadabanvirus		287.0	Pseudomonas aeruginosa	Bacteria; Pseudomonadota; Gammaproteobacteria; Pseudomonadales; Pseudomonadaceae; Pseudomonas; Pseudomonas aeruginosa group	Bacteria
YP_009013347.1	YP_010299055.1	24	2283028.0	Pseudomonas phage YMC12/01/R24	Viruses; Duplodnaviria; Heunggongvirae; Uroviricota; Caudoviricetes; Casadabanvirus; unclassified Casadabanvirus		287.0	Pseudomonas aeruginosa	Bacteria; Pseudomonadota; Gammaproteobacteria; Pseudomonadales; Pseudomonadaceae; Pseudomonas; Pseudomonas aeruginosa group	Bacteria
YP_009013347.1	YP_010299243.1	24	1093672.0	Pseudomonas phage JBD26	Viruses; Duplodnaviria; Heunggongvirae; Uroviricota; Caudoviricetes; Casadabanvirus; Casadabanvirus D3112		562.0	Escherichia coli	Bacteria; Pseudomonadota; Gammaproteobacteria; Enterobacterales; Enterobacteriaceae; Escherichia	Bacteria
YP_009013347.1	YP_009152349.1	24	1536596.0	Pseudomonas phage H70	Viruses; Duplodnaviria; Heunggongvirae; Uroviricota; Caudoviricetes; Casadabanvirus; unclassified Casadabanvirus		287.0	Pseudomonas aeruginosa	Bacteria; Pseudomonadota; Gammaproteobacteria; Pseudomonadales; Pseudomonadaceae; Pseudomonas; Pseudomonas aeruginosa group	Bacteria
YP_009013347.1	YP_009146163.1	26								No Host
YP_009013347.1	YP_009146162.1	26								No Host
YP_009013347.1	YP_009055267.1	24	1391190.0	Pseudomonas phage MP48	Viruses; Duplodnaviria; Heunggongvirae; Uroviricota; Caudoviricetes; Casadabanvirus; unclassified Casadabanvirus		652611.0	Pseudomonas aeruginosa PA14	Bacteria; Pseudomonadota; Gammaproteobacteria; Pseudomonadales; Pseudomonadaceae; Pseudomonas; Pseudomonas aeruginosa group; Pseudomonas aeruginosa	Bacteria
YP_009013347.1	YP_009055268.1	24	1391190.0	Pseudomonas phage MP48	Viruses; Duplodnaviria; Heunggongvirae; Uroviricota; Caudoviricetes; Casadabanvirus; unclassified Casadabanvirus		652611.0	Pseudomonas aeruginosa PA14	Bacteria; Pseudomonadota; Gammaproteobacteria; Pseudomonadales; Pseudomonadaceae; Pseudomonas; Pseudomonas aeruginosa group; Pseudomonas aeruginosa	Bacteria
YP_009013347.1	YP_009042224.1	24	1481224.0	Pseudomonas phage JD024	Viruses; Duplodnaviria; Heunggongvirae; Uroviricota; Caudoviricetes; Casadabanvirus; unclassified Casadabanvirus		287.0	Pseudomonas aeruginosa	Bacteria; Pseudomonadota; Gammaproteobacteria; Pseudomonadales; Pseudomonadaceae; Pseudomonas; Pseudomonas aeruginosa group	Bacteria
YP_009013347.1	YP_007392751.1	24	1223261.0	Pseudomonas phage JBD5	Viruses; Duplodnaviria; Heunggongvirae; Uroviricota; Caudoviricetes; Casadabanvirus; unclassified Casadabanvirus		652611.0	Pseudomonas aeruginosa PA14	Bacteria; Pseudomonadota; Gammaproteobacteria; Pseudomonadales; Pseudomonadaceae; Pseudomonas; Pseudomonas aeruginosa group; Pseudomonas aeruginosa	Bacteria
YP_009013333.1	YP_009013333.1	5	2920888.0	Pseudomonas phage PA1/KOR/2010	Viruses; Duplodnaviria; Heunggongvirae; Uroviricota; Caudoviricetes; Casadabanvirus; Casadabanvirus PA1KOR		287.0	Pseudomonas aeruginosa	Bacteria; Pseudomonadota; Gammaproteobacteria; Pseudomonadales; Pseudomonadaceae; Pseudomonas; Pseudomonas aeruginosa group	Bacteria
YP_009013333.1	NP_938238.1	5	2907964.0	Pseudomonas phage D3112	Viruses; Duplodnaviria; Heunggongvirae; Uroviricota; Caudoviricetes; Casadabanvirus; Casadabanvirus D3112		287.0	Pseudomonas aeruginosa	Bacteria; Pseudomonadota; Gammaproteobacteria; Pseudomonadales; Pseudomonadaceae; Pseudomonas; Pseudomonas aeruginosa group	Bacteria
YP_009013333.1	YP_010299041.1	5	2283028.0	Pseudomonas phage YMC12/01/R24	Viruses; Duplodnaviria; Heunggongvirae; Uroviricota; Caudoviricetes; Casadabanvirus; unclassified Casadabanvirus		287.0	Pseudomonas aeruginosa	Bacteria; Pseudomonadota; Gammaproteobacteria; Pseudomonadales; Pseudomonadaceae; Pseudomonas; Pseudomonas aeruginosa group	Bacteria
YP_009013333.1	YP_010299395.1	5	1542103.0	Pseudomonas phage F_ET309sp/Pa1651	Viruses; Duplodnaviria; Heunggongvirae; Uroviricota; Caudoviricetes; Casadabanvirus; unclassified Casadabanvirus		286.0	Pseudomonas	Bacteria; Pseudomonadota; Gammaproteobacteria; Pseudomonadales; Pseudomonadaceae	Bacteria
YP_009013333.1	YP_009042212.1	5	1481224.0	Pseudomonas phage JD024	Viruses; Duplodnaviria; Heunggongvirae; Uroviricota; Caudoviricetes; Casadabanvirus; unclassified Casadabanvirus		287.0	Pseudomonas aeruginosa	Bacteria; Pseudomonadota; Gammaproteobacteria; Pseudomonadales; Pseudomonadaceae; Pseudomonas; Pseudomonas aeruginosa group	Bacteria
YP_006989307.1	YP_006989307.1	4	2927986.0	Caulobacter phage CcrRogue	Viruses; Duplodnaviria; Heunggongvirae; Uroviricota; Caudoviricetes; Dolichocephalovirinae; Poindextervirus; Poindextervirus rogue		155892.0	Caulobacter vibrioides	Bacteria; Pseudomonadota; Alphaproteobacteria; Caulobacterales; Caulobacteraceae; Caulobacter	Bacteria
YP_006989307.1	YP_009809105.1	4	2283269.0	Caulobacter phage CcrBL10	Viruses; Duplodnaviria; Heunggongvirae; Uroviricota; Caudoviricetes; Dolichocephalovirinae; Poindextervirus; Poindextervirus BL10		190650.0	Caulobacter vibrioides CB15	Bacteria; Pseudomonadota; Alphaproteobacteria; Caulobacterales; Caulobacteraceae; Caulobacter; Caulobacter vibrioides	Bacteria
YP_006989307.1	YP_006988561.1	4	1211640.0	Caulobacter phage CcrColossus	Viruses; Duplodnaviria; Heunggongvirae; Uroviricota; Caudoviricetes; Dolichocephalovirinae; Colossusvirus; Colossusvirus colossus		155892.0	Caulobacter vibrioides	Bacteria; Pseudomonadota; Alphaproteobacteria; Caulobacterales; Caulobacteraceae; Caulobacter	Bacteria
YP_006989307.1	YP_009809504.1	4	2283271.0	Caulobacter phage CcrPW	Viruses; Duplodnaviria; Heunggongvirae; Uroviricota; Caudoviricetes; Dolichocephalovirinae; Colossusvirus; Colossusvirus PW		190650.0	Caulobacter vibrioides CB15	Bacteria; Pseudomonadota; Alphaproteobacteria; Caulobacterales; Caulobacteraceae; Caulobacter; Caulobacter vibrioides	Bacteria
YP_006989297.1	YP_006989297.1	2	2927986.0	Caulobacter phage CcrRogue	Viruses; Duplodnaviria; Heunggongvirae; Uroviricota; Caudoviricetes; Dolichocephalovirinae; Poindextervirus; Poindextervirus rogue		155892.0	Caulobacter vibrioides	Bacteria; Pseudomonadota; Alphaproteobacteria; Caulobacterales; Caulobacteraceae; Caulobacter	Bacteria
YP_006989297.1	YP_009809094.1	2	2283269.0	Caulobacter phage CcrBL10	Viruses; Duplodnaviria; Heunggongvirae; Uroviricota; Caudoviricetes; Dolichocephalovirinae; Poindextervirus; Poindextervirus BL10		190650.0	Caulobacter vibrioides CB15	Bacteria; Pseudomonadota; Alphaproteobacteria; Caulobacterales; Caulobacteraceae; Caulobacter; Caulobacter vibrioides	Bacteria
YP_006989291.1	YP_006989291.1	6	2927986.0	Caulobacter phage CcrRogue	Viruses; Duplodnaviria; Heunggongvirae; Uroviricota; Caudoviricetes; Dolichocephalovirinae; Poindextervirus; Poindextervirus rogue		155892.0	Caulobacter vibrioides	Bacteria; Pseudomonadota; Alphaproteobacteria; Caulobacterales; Caulobacteraceae; Caulobacter	Bacteria
YP_006989291.1	YP_006988155.1	6	2927985.0	Caulobacter phage phiCbK	Viruses; Duplodnaviria; Heunggongvirae; Uroviricota; Caudoviricetes; Dolichocephalovirinae; Shapirovirus; Shapirovirus cbk		155892.0	Caulobacter vibrioides	Bacteria; Pseudomonadota; Alphaproteobacteria; Caulobacterales; Caulobacteraceae; Caulobacter	Bacteria
YP_006989291.1	YP_009809088.1	6	2283269.0	Caulobacter phage CcrBL10	Viruses; Duplodnaviria; Heunggongvirae; Uroviricota; Caudoviricetes; Dolichocephalovirinae; Poindextervirus; Poindextervirus BL10		190650.0	Caulobacter vibrioides CB15	Bacteria; Pseudomonadota; Alphaproteobacteria; Caulobacterales; Caulobacteraceae; Caulobacter; Caulobacter vibrioides	Bacteria
YP_006989291.1	YP_006988949.1	6	1211642.0	Caulobacter virus Magneto	Viruses; Duplodnaviria; Heunggongvirae; Uroviricota; Caudoviricetes; Dolichocephalovirinae; Shapirovirus; unclassified Shapirovirus		155892.0	Caulobacter vibrioides	Bacteria; Pseudomonadota; Alphaproteobacteria; Caulobacterales; Caulobacteraceae; Caulobacter	Bacteria
YP_006989291.1	YP_006989998.1	6	2927984.0	Caulobacter phage CcrSwift	Viruses; Duplodnaviria; Heunggongvirae; Uroviricota; Caudoviricetes; Dolichocephalovirinae; Shapirovirus; Shapirovirus swift		155892.0	Caulobacter vibrioides	Bacteria; Pseudomonadota; Alphaproteobacteria; Caulobacterales; Caulobacteraceae; Caulobacter	Bacteria
YP_006989291.1	YP_006989653.1	6	1211641.0	Caulobacter virus Karma	Viruses; Duplodnaviria; Heunggongvirae; Uroviricota; Caudoviricetes; Dolichocephalovirinae; Shapirovirus; unclassified Shapirovirus		155892.0	Caulobacter vibrioides	Bacteria; Pseudomonadota; Alphaproteobacteria; Caulobacterales; Caulobacteraceae; Caulobacter	Bacteria
YP_006989288.1	YP_006989288.1	2	2927986.0	Caulobacter phage CcrRogue	Viruses; Duplodnaviria; Heunggongvirae; Uroviricota; Caudoviricetes; Dolichocephalovirinae; Poindextervirus; Poindextervirus rogue		155892.0	Caulobacter vibrioides	Bacteria; Pseudomonadota; Alphaproteobacteria; Caulobacterales; Caulobacteraceae; Caulobacter	Bacteria
YP_006989288.1	YP_009809084.1	2	2283269.0	Caulobacter phage CcrBL10	Viruses; Duplodnaviria; Heunggongvirae; Uroviricota; Caudoviricetes; Dolichocephalovirinae; Poindextervirus; Poindextervirus BL10		190650.0	Caulobacter vibrioides CB15	Bacteria; Pseudomonadota; Alphaproteobacteria; Caulobacterales; Caulobacteraceae; Caulobacter; Caulobacter vibrioides	Bacteria
YP_006989287.1	YP_006989287.1	4	2927986.0	Caulobacter phage CcrRogue	Viruses; Duplodnaviria; Heunggongvirae; Uroviricota; Caudoviricetes; Dolichocephalovirinae; Poindextervirus; Poindextervirus rogue		155892.0	Caulobacter vibrioides	Bacteria; Pseudomonadota; Alphaproteobacteria; Caulobacterales; Caulobacteraceae; Caulobacter	Bacteria
YP_006989287.1	YP_009809083.1	4	2283269.0	Caulobacter phage CcrBL10	Viruses; Duplodnaviria; Heunggongvirae; Uroviricota; Caudoviricetes; Dolichocephalovirinae; Poindextervirus; Poindextervirus BL10		190650.0	Caulobacter vibrioides CB15	Bacteria; Pseudomonadota; Alphaproteobacteria; Caulobacterales; Caulobacteraceae; Caulobacter; Caulobacter vibrioides	Bacteria
YP_006989287.1	YP_006989647.1	4	1211641.0	Caulobacter virus Karma	Viruses; Duplodnaviria; Heunggongvirae; Uroviricota; Caudoviricetes; Dolichocephalovirinae; Shapirovirus; unclassified Shapirovirus		155892.0	Caulobacter vibrioides	Bacteria; Pseudomonadota; Alphaproteobacteria; Caulobacterales; Caulobacteraceae; Caulobacter	Bacteria
YP_006989287.1	YP_006988943.1	4	1211642.0	Caulobacter virus Magneto	Viruses; Duplodnaviria; Heunggongvirae; Uroviricota; Caudoviricetes; Dolichocephalovirinae; Shapirovirus; unclassified Shapirovirus		155892.0	Caulobacter vibrioides	Bacteria; Pseudomonadota; Alphaproteobacteria; Caulobacterales; Caulobacteraceae; Caulobacter	Bacteria
YP_006989282.1	YP_006989282.1	1	2927986.0	Caulobacter phage CcrRogue	Viruses; Duplodnaviria; Heunggongvirae; Uroviricota; Caudoviricetes; Dolichocephalovirinae; Poindextervirus; Poindextervirus rogue		155892.0	Caulobacter vibrioides	Bacteria; Pseudomonadota; Alphaproteobacteria; Caulobacterales; Caulobacteraceae; Caulobacter	Bacteria
YP_006989276.1	YP_006989276.1	6	2927986.0	Caulobacter phage CcrRogue	Viruses; Duplodnaviria; Heunggongvirae; Uroviricota; Caudoviricetes; Dolichocephalovirinae; Poindextervirus; Poindextervirus rogue		155892.0	Caulobacter vibrioides	Bacteria; Pseudomonadota; Alphaproteobacteria; Caulobacterales; Caulobacteraceae; Caulobacter	Bacteria
YP_006989276.1	YP_006988139.1	6	2927985.0	Caulobacter phage phiCbK	Viruses; Duplodnaviria; Heunggongvirae; Uroviricota; Caudoviricetes; Dolichocephalovirinae; Shapirovirus; Shapirovirus cbk		155892.0	Caulobacter vibrioides	Bacteria; Pseudomonadota; Alphaproteobacteria; Caulobacterales; Caulobacteraceae; Caulobacter	Bacteria
YP_006989276.1	YP_006989982.1	6	2927984.0	Caulobacter phage CcrSwift	Viruses; Duplodnaviria; Heunggongvirae; Uroviricota; Caudoviricetes; Dolichocephalovirinae; Shapirovirus; Shapirovirus swift		155892.0	Caulobacter vibrioides	Bacteria; Pseudomonadota; Alphaproteobacteria; Caulobacterales; Caulobacteraceae; Caulobacter	Bacteria
YP_006989276.1	YP_006989636.1	6	1211641.0	Caulobacter virus Karma	Viruses; Duplodnaviria; Heunggongvirae; Uroviricota; Caudoviricetes; Dolichocephalovirinae; Shapirovirus; unclassified Shapirovirus		155892.0	Caulobacter vibrioides	Bacteria; Pseudomonadota; Alphaproteobacteria; Caulobacterales; Caulobacteraceae; Caulobacter	Bacteria
YP_006989276.1	YP_006988932.1	6	1211642.0	Caulobacter virus Magneto	Viruses; Duplodnaviria; Heunggongvirae; Uroviricota; Caudoviricetes; Dolichocephalovirinae; Shapirovirus; unclassified Shapirovirus		155892.0	Caulobacter vibrioides	Bacteria; Pseudomonadota; Alphaproteobacteria; Caulobacterales; Caulobacteraceae; Caulobacter	Bacteria
YP_006989276.1	YP_009809073.1	6	2283269.0	Caulobacter phage CcrBL10	Viruses; Duplodnaviria; Heunggongvirae; Uroviricota; Caudoviricetes; Dolichocephalovirinae; Poindextervirus; Poindextervirus BL10		190650.0	Caulobacter vibrioides CB15	Bacteria; Pseudomonadota; Alphaproteobacteria; Caulobacterales; Caulobacteraceae; Caulobacter; Caulobacter vibrioides	Bacteria
YP_006989275.1	YP_006989275.1	4	2927986.0	Caulobacter phage CcrRogue	Viruses; Duplodnaviria; Heunggongvirae; Uroviricota; Caudoviricetes; Dolichocephalovirinae; Poindextervirus; Poindextervirus rogue		155892.0	Caulobacter vibrioides	Bacteria; Pseudomonadota; Alphaproteobacteria; Caulobacterales; Caulobacteraceae; Caulobacter	Bacteria
YP_006989275.1	YP_009809072.1	4	2283269.0	Caulobacter phage CcrBL10	Viruses; Duplodnaviria; Heunggongvirae; Uroviricota; Caudoviricetes; Dolichocephalovirinae; Poindextervirus; Poindextervirus BL10		190650.0	Caulobacter vibrioides CB15	Bacteria; Pseudomonadota; Alphaproteobacteria; Caulobacterales; Caulobacteraceae; Caulobacter; Caulobacter vibrioides	Bacteria
YP_006989275.1	YP_006989635.1	4	1211641.0	Caulobacter virus Karma	Viruses; Duplodnaviria; Heunggongvirae; Uroviricota; Caudoviricetes; Dolichocephalovirinae; Shapirovirus; unclassified Shapirovirus		155892.0	Caulobacter vibrioides	Bacteria; Pseudomonadota; Alphaproteobacteria; Caulobacterales; Caulobacteraceae; Caulobacter	Bacteria
YP_006989275.1	YP_006988931.1	4	1211642.0	Caulobacter virus Magneto	Viruses; Duplodnaviria; Heunggongvirae; Uroviricota; Caudoviricetes; Dolichocephalovirinae; Shapirovirus; unclassified Shapirovirus		155892.0	Caulobacter vibrioides	Bacteria; Pseudomonadota; Alphaproteobacteria; Caulobacterales; Caulobacteraceae; Caulobacter	Bacteria
YP_006989272.1	YP_006989272.1	2	2927986.0	Caulobacter phage CcrRogue	Viruses; Duplodnaviria; Heunggongvirae; Uroviricota; Caudoviricetes; Dolichocephalovirinae; Poindextervirus; Poindextervirus rogue		155892.0	Caulobacter vibrioides	Bacteria; Pseudomonadota; Alphaproteobacteria; Caulobacterales; Caulobacteraceae; Caulobacter	Bacteria
YP_006989272.1	YP_009809069.1	2	2283269.0	Caulobacter phage CcrBL10	Viruses; Duplodnaviria; Heunggongvirae; Uroviricota; Caudoviricetes; Dolichocephalovirinae; Poindextervirus; Poindextervirus BL10		190650.0	Caulobacter vibrioides CB15	Bacteria; Pseudomonadota; Alphaproteobacteria; Caulobacterales; Caulobacteraceae; Caulobacter; Caulobacter vibrioides	Bacteria
YP_006989236.1	YP_006989236.1	6	2927986.0	Caulobacter phage CcrRogue	Viruses; Duplodnaviria; Heunggongvirae; Uroviricota; Caudoviricetes; Dolichocephalovirinae; Poindextervirus; Poindextervirus rogue		155892.0	Caulobacter vibrioides	Bacteria; Pseudomonadota; Alphaproteobacteria; Caulobacterales; Caulobacteraceae; Caulobacter	Bacteria
YP_006989236.1	YP_009809033.1	6	2283269.0	Caulobacter phage CcrBL10	Viruses; Duplodnaviria; Heunggongvirae; Uroviricota; Caudoviricetes; Dolichocephalovirinae; Poindextervirus; Poindextervirus BL10		190650.0	Caulobacter vibrioides CB15	Bacteria; Pseudomonadota; Alphaproteobacteria; Caulobacterales; Caulobacteraceae; Caulobacter; Caulobacter vibrioides	Bacteria
YP_006989236.1	YP_006989940.1	6	2927984.0	Caulobacter phage CcrSwift	Viruses; Duplodnaviria; Heunggongvirae; Uroviricota; Caudoviricetes; Dolichocephalovirinae; Shapirovirus; Shapirovirus swift		155892.0	Caulobacter vibrioides	Bacteria; Pseudomonadota; Alphaproteobacteria; Caulobacterales; Caulobacteraceae; Caulobacter	Bacteria
YP_006989236.1	YP_006988097.1	6	2927985.0	Caulobacter phage phiCbK	Viruses; Duplodnaviria; Heunggongvirae; Uroviricota; Caudoviricetes; Dolichocephalovirinae; Shapirovirus; Shapirovirus cbk		155892.0	Caulobacter vibrioides	Bacteria; Pseudomonadota; Alphaproteobacteria; Caulobacterales; Caulobacteraceae; Caulobacter	Bacteria
YP_006989236.1	YP_006989592.1	6	1211641.0	Caulobacter virus Karma	Viruses; Duplodnaviria; Heunggongvirae; Uroviricota; Caudoviricetes; Dolichocephalovirinae; Shapirovirus; unclassified Shapirovirus		155892.0	Caulobacter vibrioides	Bacteria; Pseudomonadota; Alphaproteobacteria; Caulobacterales; Caulobacteraceae; Caulobacter	Bacteria
YP_006989236.1	YP_006988890.1	6	1211642.0	Caulobacter virus Magneto	Viruses; Duplodnaviria; Heunggongvirae; Uroviricota; Caudoviricetes; Dolichocephalovirinae; Shapirovirus; unclassified Shapirovirus		155892.0	Caulobacter vibrioides	Bacteria; Pseudomonadota; Alphaproteobacteria; Caulobacterales; Caulobacteraceae; Caulobacter	Bacteria
YP_006989232.1	YP_006989232.1	2	2927986.0	Caulobacter phage CcrRogue	Viruses; Duplodnaviria; Heunggongvirae; Uroviricota; Caudoviricetes; Dolichocephalovirinae; Poindextervirus; Poindextervirus rogue		155892.0	Caulobacter vibrioides	Bacteria; Pseudomonadota; Alphaproteobacteria; Caulobacterales; Caulobacteraceae; Caulobacter	Bacteria
YP_006989232.1	YP_009809029.1	2	2283269.0	Caulobacter phage CcrBL10	Viruses; Duplodnaviria; Heunggongvirae; Uroviricota; Caudoviricetes; Dolichocephalovirinae; Poindextervirus; Poindextervirus BL10		190650.0	Caulobacter vibrioides CB15	Bacteria; Pseudomonadota; Alphaproteobacteria; Caulobacterales; Caulobacteraceae; Caulobacter; Caulobacter vibrioides	Bacteria
YP_006989231.1	YP_006989231.1	6	2927986.0	Caulobacter phage CcrRogue	Viruses; Duplodnaviria; Heunggongvirae; Uroviricota; Caudoviricetes; Dolichocephalovirinae; Poindextervirus; Poindextervirus rogue		155892.0	Caulobacter vibrioides	Bacteria; Pseudomonadota; Alphaproteobacteria; Caulobacterales; Caulobacteraceae; Caulobacter	Bacteria
YP_006989231.1	YP_009809028.1	6	2283269.0	Caulobacter phage CcrBL10	Viruses; Duplodnaviria; Heunggongvirae; Uroviricota; Caudoviricetes; Dolichocephalovirinae; Poindextervirus; Poindextervirus BL10		190650.0	Caulobacter vibrioides CB15	Bacteria; Pseudomonadota; Alphaproteobacteria; Caulobacterales; Caulobacteraceae; Caulobacter; Caulobacter vibrioides	Bacteria
YP_006989231.1	YP_006988092.1	6	2927985.0	Caulobacter phage phiCbK	Viruses; Duplodnaviria; Heunggongvirae; Uroviricota; Caudoviricetes; Dolichocephalovirinae; Shapirovirus; Shapirovirus cbk		155892.0	Caulobacter vibrioides	Bacteria; Pseudomonadota; Alphaproteobacteria; Caulobacterales; Caulobacteraceae; Caulobacter	Bacteria
YP_006989231.1	YP_006989935.1	6	2927984.0	Caulobacter phage CcrSwift	Viruses; Duplodnaviria; Heunggongvirae; Uroviricota; Caudoviricetes; Dolichocephalovirinae; Shapirovirus; Shapirovirus swift		155892.0	Caulobacter vibrioides	Bacteria; Pseudomonadota; Alphaproteobacteria; Caulobacterales; Caulobacteraceae; Caulobacter	Bacteria
YP_006989231.1	YP_006989587.1	6	1211641.0	Caulobacter virus Karma	Viruses; Duplodnaviria; Heunggongvirae; Uroviricota; Caudoviricetes; Dolichocephalovirinae; Shapirovirus; unclassified Shapirovirus		155892.0	Caulobacter vibrioides	Bacteria; Pseudomonadota; Alphaproteobacteria; Caulobacterales; Caulobacteraceae; Caulobacter	Bacteria
YP_006989231.1	YP_006988885.1	6	1211642.0	Caulobacter virus Magneto	Viruses; Duplodnaviria; Heunggongvirae; Uroviricota; Caudoviricetes; Dolichocephalovirinae; Shapirovirus; unclassified Shapirovirus		155892.0	Caulobacter vibrioides	Bacteria; Pseudomonadota; Alphaproteobacteria; Caulobacterales; Caulobacteraceae; Caulobacter	Bacteria
YP_006989229.1	YP_006989229.1	1	2927986.0	Caulobacter phage CcrRogue	Viruses; Duplodnaviria; Heunggongvirae; Uroviricota; Caudoviricetes; Dolichocephalovirinae; Poindextervirus; Poindextervirus rogue		155892.0	Caulobacter vibrioides	Bacteria; Pseudomonadota; Alphaproteobacteria; Caulobacterales; Caulobacteraceae; Caulobacter	Bacteria
YP_006989227.1	YP_006989227.1	5	2927986.0	Caulobacter phage CcrRogue	Viruses; Duplodnaviria; Heunggongvirae; Uroviricota; Caudoviricetes; Dolichocephalovirinae; Poindextervirus; Poindextervirus rogue		155892.0	Caulobacter vibrioides	Bacteria; Pseudomonadota; Alphaproteobacteria; Caulobacterales; Caulobacteraceae; Caulobacter	Bacteria
YP_006989227.1	YP_006989932.1	5	2927984.0	Caulobacter phage CcrSwift	Viruses; Duplodnaviria; Heunggongvirae; Uroviricota; Caudoviricetes; Dolichocephalovirinae; Shapirovirus; Shapirovirus swift		155892.0	Caulobacter vibrioides	Bacteria; Pseudomonadota; Alphaproteobacteria; Caulobacterales; Caulobacteraceae; Caulobacter	Bacteria
YP_006989227.1	YP_006988090.1	5	2927985.0	Caulobacter phage phiCbK	Viruses; Duplodnaviria; Heunggongvirae; Uroviricota; Caudoviricetes; Dolichocephalovirinae; Shapirovirus; Shapirovirus cbk		155892.0	Caulobacter vibrioides	Bacteria; Pseudomonadota; Alphaproteobacteria; Caulobacterales; Caulobacteraceae; Caulobacter	Bacteria
YP_006989227.1	YP_006989584.1	5	1211641.0	Caulobacter virus Karma	Viruses; Duplodnaviria; Heunggongvirae; Uroviricota; Caudoviricetes; Dolichocephalovirinae; Shapirovirus; unclassified Shapirovirus		155892.0	Caulobacter vibrioides	Bacteria; Pseudomonadota; Alphaproteobacteria; Caulobacterales; Caulobacteraceae; Caulobacter	Bacteria
YP_006989227.1	YP_006988882.1	5	1211642.0	Caulobacter virus Magneto	Viruses; Duplodnaviria; Heunggongvirae; Uroviricota; Caudoviricetes; Dolichocephalovirinae; Shapirovirus; unclassified Shapirovirus		155892.0	Caulobacter vibrioides	Bacteria; Pseudomonadota; Alphaproteobacteria; Caulobacterales; Caulobacteraceae; Caulobacter	Bacteria
YP_006989224.1	YP_006989224.1	4	2927986.0	Caulobacter phage CcrRogue	Viruses; Duplodnaviria; Heunggongvirae; Uroviricota; Caudoviricetes; Dolichocephalovirinae; Poindextervirus; Poindextervirus rogue		155892.0	Caulobacter vibrioides	Bacteria; Pseudomonadota; Alphaproteobacteria; Caulobacterales; Caulobacteraceae; Caulobacter	Bacteria
YP_006989224.1	YP_006989929.1	4	2927984.0	Caulobacter phage CcrSwift	Viruses; Duplodnaviria; Heunggongvirae; Uroviricota; Caudoviricetes; Dolichocephalovirinae; Shapirovirus; Shapirovirus swift		155892.0	Caulobacter vibrioides	Bacteria; Pseudomonadota; Alphaproteobacteria; Caulobacterales; Caulobacteraceae; Caulobacter	Bacteria
YP_006989224.1	YP_006989581.1	4	1211641.0	Caulobacter virus Karma	Viruses; Duplodnaviria; Heunggongvirae; Uroviricota; Caudoviricetes; Dolichocephalovirinae; Shapirovirus; unclassified Shapirovirus		155892.0	Caulobacter vibrioides	Bacteria; Pseudomonadota; Alphaproteobacteria; Caulobacterales; Caulobacteraceae; Caulobacter	Bacteria
YP_006989224.1	YP_006988879.1	4	1211642.0	Caulobacter virus Magneto	Viruses; Duplodnaviria; Heunggongvirae; Uroviricota; Caudoviricetes; Dolichocephalovirinae; Shapirovirus; unclassified Shapirovirus		155892.0	Caulobacter vibrioides	Bacteria; Pseudomonadota; Alphaproteobacteria; Caulobacterales; Caulobacteraceae; Caulobacter	Bacteria
YP_006989223.1	YP_006989223.1	9	2927986.0	Caulobacter phage CcrRogue	Viruses; Duplodnaviria; Heunggongvirae; Uroviricota; Caudoviricetes; Dolichocephalovirinae; Poindextervirus; Poindextervirus rogue		155892.0	Caulobacter vibrioides	Bacteria; Pseudomonadota; Alphaproteobacteria; Caulobacterales; Caulobacteraceae; Caulobacter	Bacteria
YP_006989223.1	YP_006989928.1	9	2927984.0	Caulobacter phage CcrSwift	Viruses; Duplodnaviria; Heunggongvirae; Uroviricota; Caudoviricetes; Dolichocephalovirinae; Shapirovirus; Shapirovirus swift		155892.0	Caulobacter vibrioides	Bacteria; Pseudomonadota; Alphaproteobacteria; Caulobacterales; Caulobacteraceae; Caulobacter	Bacteria
YP_006989223.1	YP_009810482.1	9	2283272.0	Caulobacter phage CcrSC	Viruses; Duplodnaviria; Heunggongvirae; Uroviricota; Caudoviricetes; Dolichocephalovirinae; Bertelyvirus; Bertelyvirus SC		190650.0	Caulobacter vibrioides CB15	Bacteria; Pseudomonadota; Alphaproteobacteria; Caulobacterales; Caulobacteraceae; Caulobacter; Caulobacter vibrioides	Bacteria
YP_006989223.1	YP_009809924.1	9	2283270.0	Caulobacter phage CcrBL9	Viruses; Duplodnaviria; Heunggongvirae; Uroviricota; Caudoviricetes; Dolichocephalovirinae; Bertelyvirus; Bertelyvirus BL9		190650.0	Caulobacter vibrioides CB15	Bacteria; Pseudomonadota; Alphaproteobacteria; Caulobacterales; Caulobacteraceae; Caulobacter; Caulobacter vibrioides	Bacteria
YP_006989223.1	YP_009809578.1	9	2283271.0	Caulobacter phage CcrPW	Viruses; Duplodnaviria; Heunggongvirae; Uroviricota; Caudoviricetes; Dolichocephalovirinae; Colossusvirus; Colossusvirus PW		190650.0	Caulobacter vibrioides CB15	Bacteria; Pseudomonadota; Alphaproteobacteria; Caulobacterales; Caulobacteraceae; Caulobacter; Caulobacter vibrioides	Bacteria
YP_006989223.1	YP_009809021.1	9	2283269.0	Caulobacter phage CcrBL10	Viruses; Duplodnaviria; Heunggongvirae; Uroviricota; Caudoviricetes; Dolichocephalovirinae; Poindextervirus; Poindextervirus BL10		190650.0	Caulobacter vibrioides CB15	Bacteria; Pseudomonadota; Alphaproteobacteria; Caulobacterales; Caulobacteraceae; Caulobacter; Caulobacter vibrioides	Bacteria
YP_006989223.1	YP_006989580.1	9	1211641.0	Caulobacter virus Karma	Viruses; Duplodnaviria; Heunggongvirae; Uroviricota; Caudoviricetes; Dolichocephalovirinae; Shapirovirus; unclassified Shapirovirus		155892.0	Caulobacter vibrioides	Bacteria; Pseudomonadota; Alphaproteobacteria; Caulobacterales; Caulobacteraceae; Caulobacter	Bacteria
YP_006989223.1	YP_006988878.1	9	1211642.0	Caulobacter virus Magneto	Viruses; Duplodnaviria; Heunggongvirae; Uroviricota; Caudoviricetes; Dolichocephalovirinae; Shapirovirus; unclassified Shapirovirus		155892.0	Caulobacter vibrioides	Bacteria; Pseudomonadota; Alphaproteobacteria; Caulobacterales; Caulobacteraceae; Caulobacter	Bacteria
YP_006989223.1	YP_006988636.1	9	1211640.0	Caulobacter phage CcrColossus	Viruses; Duplodnaviria; Heunggongvirae; Uroviricota; Caudoviricetes; Dolichocephalovirinae; Colossusvirus; Colossusvirus colossus		155892.0	Caulobacter vibrioides	Bacteria; Pseudomonadota; Alphaproteobacteria; Caulobacterales; Caulobacteraceae; Caulobacter	Bacteria
YP_006989213.1	YP_006989213.1	1	2927986.0	Caulobacter phage CcrRogue	Viruses; Duplodnaviria; Heunggongvirae; Uroviricota; Caudoviricetes; Dolichocephalovirinae; Poindextervirus; Poindextervirus rogue		155892.0	Caulobacter vibrioides	Bacteria; Pseudomonadota; Alphaproteobacteria; Caulobacterales; Caulobacteraceae; Caulobacter	Bacteria
YP_006989212.1	YP_006989212.1	1	2927986.0	Caulobacter phage CcrRogue	Viruses; Duplodnaviria; Heunggongvirae; Uroviricota; Caudoviricetes; Dolichocephalovirinae; Poindextervirus; Poindextervirus rogue		155892.0	Caulobacter vibrioides	Bacteria; Pseudomonadota; Alphaproteobacteria; Caulobacterales; Caulobacteraceae; Caulobacter	Bacteria
YP_006989208.1	YP_006989208.1	6	2927986.0	Caulobacter phage CcrRogue	Viruses; Duplodnaviria; Heunggongvirae; Uroviricota; Caudoviricetes; Dolichocephalovirinae; Poindextervirus; Poindextervirus rogue		155892.0	Caulobacter vibrioides	Bacteria; Pseudomonadota; Alphaproteobacteria; Caulobacterales; Caulobacteraceae; Caulobacter	Bacteria
YP_006989208.1	YP_006988078.1	6	2927985.0	Caulobacter phage phiCbK	Viruses; Duplodnaviria; Heunggongvirae; Uroviricota; Caudoviricetes; Dolichocephalovirinae; Shapirovirus; Shapirovirus cbk		155892.0	Caulobacter vibrioides	Bacteria; Pseudomonadota; Alphaproteobacteria; Caulobacterales; Caulobacteraceae; Caulobacter	Bacteria
YP_006989208.1	YP_006989912.1	6	2927984.0	Caulobacter phage CcrSwift	Viruses; Duplodnaviria; Heunggongvirae; Uroviricota; Caudoviricetes; Dolichocephalovirinae; Shapirovirus; Shapirovirus swift		155892.0	Caulobacter vibrioides	Bacteria; Pseudomonadota; Alphaproteobacteria; Caulobacterales; Caulobacteraceae; Caulobacter	Bacteria
YP_006989208.1	YP_009809008.1	6	2283269.0	Caulobacter phage CcrBL10	Viruses; Duplodnaviria; Heunggongvirae; Uroviricota; Caudoviricetes; Dolichocephalovirinae; Poindextervirus; Poindextervirus BL10		190650.0	Caulobacter vibrioides CB15	Bacteria; Pseudomonadota; Alphaproteobacteria; Caulobacterales; Caulobacteraceae; Caulobacter; Caulobacter vibrioides	Bacteria
YP_006989208.1	YP_006989564.1	6	1211641.0	Caulobacter virus Karma	Viruses; Duplodnaviria; Heunggongvirae; Uroviricota; Caudoviricetes; Dolichocephalovirinae; Shapirovirus; unclassified Shapirovirus		155892.0	Caulobacter vibrioides	Bacteria; Pseudomonadota; Alphaproteobacteria; Caulobacterales; Caulobacteraceae; Caulobacter	Bacteria
YP_006989208.1	YP_006988862.1	6	1211642.0	Caulobacter virus Magneto	Viruses; Duplodnaviria; Heunggongvirae; Uroviricota; Caudoviricetes; Dolichocephalovirinae; Shapirovirus; unclassified Shapirovirus		155892.0	Caulobacter vibrioides	Bacteria; Pseudomonadota; Alphaproteobacteria; Caulobacterales; Caulobacteraceae; Caulobacter	Bacteria
YP_004300609.1	YP_004300609.1	2	2919552.0	Acinetobacter phage 133	Viruses; Duplodnaviria; Heunggongvirae; Uroviricota; Caudoviricetes; Straboviridae; Tevenvirinae; Acinetobacter virus 133		40214.0	Acinetobacter johnsonii	Bacteria; Pseudomonadota; Gammaproteobacteria; Moraxellales; Moraxellaceae; Acinetobacter	Bacteria
YP_004300609.1	YP_004009389.1	2	762660.0	Acinetobacter phage Ac42	Viruses; Duplodnaviria; Heunggongvirae; Uroviricota; Caudoviricetes; Straboviridae; Twarogvirinae; unclassified Twarogvirinae		469.0	Acinetobacter	Bacteria; Pseudomonadota; Gammaproteobacteria; Moraxellales; Moraxellaceae	Bacteria
YP_004300607.1	YP_004300607.1	1	2919552.0	Acinetobacter phage 133	Viruses; Duplodnaviria; Heunggongvirae; Uroviricota; Caudoviricetes; Straboviridae; Tevenvirinae; Acinetobacter virus 133		40214.0	Acinetobacter johnsonii	Bacteria; Pseudomonadota; Gammaproteobacteria; Moraxellales; Moraxellaceae; Acinetobacter	Bacteria
YP_004300606.1	YP_004300606.1	1	2919552.0	Acinetobacter phage 133	Viruses; Duplodnaviria; Heunggongvirae; Uroviricota; Caudoviricetes; Straboviridae; Tevenvirinae; Acinetobacter virus 133		40214.0	Acinetobacter johnsonii	Bacteria; Pseudomonadota; Gammaproteobacteria; Moraxellales; Moraxellaceae; Acinetobacter	Bacteria
YP_004300605.1	YP_004300605.1	1	2919552.0	Acinetobacter phage 133	Viruses; Duplodnaviria; Heunggongvirae; Uroviricota; Caudoviricetes; Straboviridae; Tevenvirinae; Acinetobacter virus 133		40214.0	Acinetobacter johnsonii	Bacteria; Pseudomonadota; Gammaproteobacteria; Moraxellales; Moraxellaceae; Acinetobacter	Bacteria
YP_004300604.1	YP_004300604.1	1	2919552.0	Acinetobacter phage 133	Viruses; Duplodnaviria; Heunggongvirae; Uroviricota; Caudoviricetes; Straboviridae; Tevenvirinae; Acinetobacter virus 133		40214.0	Acinetobacter johnsonii	Bacteria; Pseudomonadota; Gammaproteobacteria; Moraxellales; Moraxellaceae; Acinetobacter	Bacteria
YP_004300602.1	YP_004300602.1	1	2919552.0	Acinetobacter phage 133	Viruses; Duplodnaviria; Heunggongvirae; Uroviricota; Caudoviricetes; Straboviridae; Tevenvirinae; Acinetobacter virus 133		40214.0	Acinetobacter johnsonii	Bacteria; Pseudomonadota; Gammaproteobacteria; Moraxellales; Moraxellaceae; Acinetobacter	Bacteria
YP_004300599.1	YP_004300599.1	1	2919552.0	Acinetobacter phage 133	Viruses; Duplodnaviria; Heunggongvirae; Uroviricota; Caudoviricetes; Straboviridae; Tevenvirinae; Acinetobacter virus 133		40214.0	Acinetobacter johnsonii	Bacteria; Pseudomonadota; Gammaproteobacteria; Moraxellales; Moraxellaceae; Acinetobacter	Bacteria
YP_004300597.1	YP_004300597.1	11	2919552.0	Acinetobacter phage 133	Viruses; Duplodnaviria; Heunggongvirae; Uroviricota; Caudoviricetes; Straboviridae; Tevenvirinae; Acinetobacter virus 133		40214.0	Acinetobacter johnsonii	Bacteria; Pseudomonadota; Gammaproteobacteria; Moraxellales; Moraxellaceae; Acinetobacter	Bacteria
YP_004300597.1	YP_006488968.1	11	1049283.0	Acinetobacter phage ZZ1	Viruses; Duplodnaviria; Heunggongvirae; Uroviricota; Caudoviricetes; Straboviridae; Twarogvirinae; Zedzedvirus; Zedzedvirus zz1		470.0	Acinetobacter baumannii	Bacteria; Pseudomonadota; Gammaproteobacteria; Moraxellales; Moraxellaceae; Acinetobacter; Acinetobacter calcoaceticus/baumannii complex	Bacteria
YP_004300597.1	YP_009886797.1	11	2686289.0	Acinetobacter phage vB_AbaM_Lazarus	Viruses; Duplodnaviria; Heunggongvirae; Uroviricota; Caudoviricetes; Straboviridae; Twarogvirinae; Lazarusvirus; Lazarusvirus lazarus		470.0	Acinetobacter baumannii	Bacteria; Pseudomonadota; Gammaproteobacteria; Moraxellales; Moraxellaceae; Acinetobacter; Acinetobacter calcoaceticus/baumannii complex	Bacteria
YP_004300597.1	YP_009886544.1	11	2686303.0	Acinetobacter phage vB_AbaM_Kimel	Viruses; Duplodnaviria; Heunggongvirae; Uroviricota; Caudoviricetes; Straboviridae; Twarogvirinae; Lazarusvirus; Lazarusvirus kimel		470.0	Acinetobacter baumannii	Bacteria; Pseudomonadota; Gammaproteobacteria; Moraxellales; Moraxellaceae; Acinetobacter; Acinetobacter calcoaceticus/baumannii complex	Bacteria
YP_004300597.1	YP_009886300.1	11	2686308.0	Acinetobacter phage vB_AbaM_Apostate	Viruses; Duplodnaviria; Heunggongvirae; Uroviricota; Caudoviricetes; Straboviridae; Twarogvirinae; Lazarusvirus; Lazarusvirus apostate		470.0	Acinetobacter baumannii	Bacteria; Pseudomonadota; Gammaproteobacteria; Moraxellales; Moraxellaceae; Acinetobacter; Acinetobacter calcoaceticus/baumannii complex	Bacteria
YP_004300597.1	YP_009886050.1	11	2686290.0	Acinetobacter phage vB_AbaM_Berthold	Viruses; Duplodnaviria; Heunggongvirae; Uroviricota; Caudoviricetes; Straboviridae; Twarogvirinae; Lazarusvirus; Lazarusvirus berthold		470.0	Acinetobacter baumannii	Bacteria; Pseudomonadota; Gammaproteobacteria; Moraxellales; Moraxellaceae; Acinetobacter; Acinetobacter calcoaceticus/baumannii complex	Bacteria
YP_004300597.1	YP_009885206.1	11	2666257.0	Acinetobacter phage vB_AbaM_Konradin	Viruses; Duplodnaviria; Heunggongvirae; Uroviricota; Caudoviricetes; Straboviridae; Twarogvirinae; Lazarusvirus; Lazarusvirus kronadin		470.0	Acinetobacter baumannii	Bacteria; Pseudomonadota; Gammaproteobacteria; Moraxellales; Moraxellaceae; Acinetobacter; Acinetobacter calcoaceticus/baumannii complex	Bacteria
YP_004300597.1	YP_009889655.1	11	2178927.0	Acinetobacter phage AM101	Viruses; Duplodnaviria; Heunggongvirae; Uroviricota; Caudoviricetes; Straboviridae; Twarogvirinae; Lazarusvirus; Lazarusvirus am101		470.0	Acinetobacter baumannii	Bacteria; Pseudomonadota; Gammaproteobacteria; Moraxellales; Moraxellaceae; Acinetobacter; Acinetobacter calcoaceticus/baumannii complex	Bacteria
YP_004300597.1	YP_009881424.1	11	2301662.0	Acinetobacter phage KARL-1	Viruses; Duplodnaviria; Heunggongvirae; Uroviricota; Caudoviricetes; Straboviridae; Twarogvirinae; Lazarusvirus; Lazarusvirus karl		470.0	Acinetobacter baumannii	Bacteria; Pseudomonadota; Gammaproteobacteria; Moraxellales; Moraxellaceae; Acinetobacter; Acinetobacter calcoaceticus/baumannii complex	Bacteria
YP_004300597.1	YP_009880796.1	11	2269366.0	Acinetobacter phage vB_ApiM_fHyAci03	Viruses; Duplodnaviria; Heunggongvirae; Uroviricota; Caudoviricetes; Straboviridae; Twarogvirinae; Lazarusvirus; Lazarusvirus fhyacithree		48296.0	Acinetobacter pittii	Bacteria; Pseudomonadota; Gammaproteobacteria; Moraxellales; Moraxellaceae; Acinetobacter; Acinetobacter calcoaceticus/baumannii complex	Bacteria
YP_004300597.1	YP_004009641.1	11	760732.0	Acinetobacter phage Acj61	Viruses; Duplodnaviria; Heunggongvirae; Uroviricota; Caudoviricetes; Straboviridae; Twarogvirinae; Lasallevirus; Acinetobacter virus Acj61		40214.0	Acinetobacter johnsonii	Bacteria; Pseudomonadota; Gammaproteobacteria; Moraxellales; Moraxellaceae; Acinetobacter	Bacteria
YP_004300596.1	YP_004300596.1	1	2919552.0	Acinetobacter phage 133	Viruses; Duplodnaviria; Heunggongvirae; Uroviricota; Caudoviricetes; Straboviridae; Tevenvirinae; Acinetobacter virus 133		40214.0	Acinetobacter johnsonii	Bacteria; Pseudomonadota; Gammaproteobacteria; Moraxellales; Moraxellaceae; Acinetobacter	Bacteria
YP_004300595.1	YP_004300595.1	1	2919552.0	Acinetobacter phage 133	Viruses; Duplodnaviria; Heunggongvirae; Uroviricota; Caudoviricetes; Straboviridae; Tevenvirinae; Acinetobacter virus 133		40214.0	Acinetobacter johnsonii	Bacteria; Pseudomonadota; Gammaproteobacteria; Moraxellales; Moraxellaceae; Acinetobacter	Bacteria
YP_004300593.1	YP_004300593.1	1	2919552.0	Acinetobacter phage 133	Viruses; Duplodnaviria; Heunggongvirae; Uroviricota; Caudoviricetes; Straboviridae; Tevenvirinae; Acinetobacter virus 133		40214.0	Acinetobacter johnsonii	Bacteria; Pseudomonadota; Gammaproteobacteria; Moraxellales; Moraxellaceae; Acinetobacter	Bacteria
YP_004300592.1	YP_004300592.1	1	2919552.0	Acinetobacter phage 133	Viruses; Duplodnaviria; Heunggongvirae; Uroviricota; Caudoviricetes; Straboviridae; Tevenvirinae; Acinetobacter virus 133		40214.0	Acinetobacter johnsonii	Bacteria; Pseudomonadota; Gammaproteobacteria; Moraxellales; Moraxellaceae; Acinetobacter	Bacteria
YP_004300591.1	YP_004300591.1	2	2919552.0	Acinetobacter phage 133	Viruses; Duplodnaviria; Heunggongvirae; Uroviricota; Caudoviricetes; Straboviridae; Tevenvirinae; Acinetobacter virus 133		40214.0	Acinetobacter johnsonii	Bacteria; Pseudomonadota; Gammaproteobacteria; Moraxellales; Moraxellaceae; Acinetobacter	Bacteria
YP_004300591.1	YP_004009381.1	2	762660.0	Acinetobacter phage Ac42	Viruses; Duplodnaviria; Heunggongvirae; Uroviricota; Caudoviricetes; Straboviridae; Twarogvirinae; unclassified Twarogvirinae		469.0	Acinetobacter	Bacteria; Pseudomonadota; Gammaproteobacteria; Moraxellales; Moraxellaceae	Bacteria
YP_004300583.1	YP_004300583.1	1	2919552.0	Acinetobacter phage 133	Viruses; Duplodnaviria; Heunggongvirae; Uroviricota; Caudoviricetes; Straboviridae; Tevenvirinae; Acinetobacter virus 133		40214.0	Acinetobacter johnsonii	Bacteria; Pseudomonadota; Gammaproteobacteria; Moraxellales; Moraxellaceae; Acinetobacter	Bacteria
YP_003857128.1	YP_003857128.1	18	2919550.0	Staphylococcus phage SAP-26	Viruses; Duplodnaviria; Heunggongvirae; Uroviricota; Caudoviricetes; Azeredovirinae; Dubowvirus; Dubowvirus SAP26		1280.0	Staphylococcus aureus	Bacteria; Terrabacteria group; Bacillota; Bacilli; Bacillales; Staphylococcaceae; Staphylococcus	Bacteria
YP_003857128.1	YP_010079515.1	18	2848097.0	Staphylococcus phage Baq_Sau1	Viruses; Duplodnaviria; Heunggongvirae; Uroviricota; Caudoviricetes; Azeredovirinae; Dubowvirus; Dubowvirus baqsau1		561307.0	Staphylococcus aureus subsp. aureus RN4220	Bacteria; Terrabacteria group; Bacillota; Bacilli; Bacillales; Staphylococcaceae; Staphylococcus; Staphylococcus aureus	Bacteria
YP_003857128.1	YP_239562.1	18	2908096.0	Staphylococcus phage 187	Viruses; Duplodnaviria; Heunggongvirae; Uroviricota; Caudoviricetes; Azeredovirinae; Phietavirus; Phietavirus pv187		1280.0	Staphylococcus aureus	Bacteria; Terrabacteria group; Bacillota; Bacilli; Bacillales; Staphylococcaceae; Staphylococcus	Bacteria
YP_003857128.1	YP_010079962.1	18	2696345.0	Staphylococcus phage vB_SauS-SAP27	Viruses; Duplodnaviria; Heunggongvirae; Uroviricota; Caudoviricetes; Azeredovirinae; Phietavirus; Phietavirus SAP27		561307.0	Staphylococcus aureus subsp. aureus RN4220	Bacteria; Terrabacteria group; Bacillota; Bacilli; Bacillales; Staphylococcaceae; Staphylococcus; Staphylococcus aureus	Bacteria
YP_003857128.1	YP_240601.1	18	2936818.0	Staphylococcus phage 29	Viruses; Duplodnaviria; Heunggongvirae; Uroviricota; Caudoviricetes; Azeredovirinae; Phietavirus; Phietavirus pv29		1280.0	Staphylococcus aureus	Bacteria; Terrabacteria group; Bacillota; Bacilli; Bacillales; Staphylococcaceae; Staphylococcus	Bacteria
YP_003857128.1	YP_010080056.1	18	2557555.0	Staphylococcus phage Sebago	Viruses; Duplodnaviria; Heunggongvirae; Uroviricota; Caudoviricetes; Azeredovirinae; Phietavirus; Phietavirus sebago		1280.0	Staphylococcus aureus	Bacteria; Terrabacteria group; Bacillota; Bacilli; Bacillales; Staphylococcaceae; Staphylococcus	Bacteria
YP_003857128.1	YP_010079780.1	18	947066.0	Staphylococcus phage TEM126	Viruses; Duplodnaviria; Heunggongvirae; Uroviricota; Caudoviricetes; Azeredovirinae; Dubowvirus; Dubowvirus TEM126		1280.0	Staphylococcus aureus	Bacteria; Terrabacteria group; Bacillota; Bacilli; Bacillales; Staphylococcaceae; Staphylococcus	Bacteria
YP_003857128.1	YP_009045027.1	18	1464127.0	Staphylococcus phage DW2	Viruses; Duplodnaviria; Heunggongvirae; Uroviricota; Caudoviricetes; Azeredovirinae; Phietavirus; unclassified Phietavirus		1280.0	Staphylococcus aureus	Bacteria; Terrabacteria group; Bacillota; Bacilli; Bacillales; Staphylococcaceae; Staphylococcus	Bacteria
YP_003857128.1	YP_008320233.1	18	1195086.0	Staphylococcus phage SA13	Viruses; Duplodnaviria; Heunggongvirae; Uroviricota; Caudoviricetes; Azeredovirinae; Phietavirus; Phietavirus SA13		1280.0	Staphylococcus aureus	Bacteria; Terrabacteria group; Bacillota; Bacilli; Bacillales; Staphylococcaceae; Staphylococcus	Bacteria
YP_003857128.1	YP_006382292.1	18	1168613.0	Staphylococcus phage TEM123	Viruses; Duplodnaviria; Heunggongvirae; Uroviricota; Caudoviricetes; Azeredovirinae; Dubowvirus; unclassified Dubowvirus		1280.0	Staphylococcus aureus	Bacteria; Terrabacteria group; Bacillota; Bacilli; Bacillales; Staphylococcaceae; Staphylococcus	Bacteria
YP_003857128.1	YP_003169669.1	18	668618.0	Staphylococcus phage P954	Viruses; Duplodnaviria; Heunggongvirae; Uroviricota; Caudoviricetes; Bronfenbrennervirinae; Biseptimavirus; Biseptimavirus P954		1280.0	Staphylococcus aureus	Bacteria; Terrabacteria group; Bacillota; Bacilli; Bacillales; Staphylococcaceae; Staphylococcus	Bacteria
YP_003857128.1	YP_240377.1	18	320843.0	Staphylococcus phage ROSA	Viruses; Duplodnaviria; Heunggongvirae; Uroviricota; Caudoviricetes; Azeredovirinae; Phietavirus; Phietavirus ROSA		1280.0	Staphylococcus aureus	Bacteria; Terrabacteria group; Bacillota; Bacilli; Bacillales; Staphylococcaceae; Staphylococcus	Bacteria
YP_003857128.1	YP_950661.1	18	2913976.0	Staphylococcus phage CNPH82	Viruses; Duplodnaviria; Heunggongvirae; Uroviricota; Caudoviricetes; Rockefellervirus; Rockefellervirus CNPH82		1282.0	Staphylococcus epidermidis	Bacteria; Terrabacteria group; Bacillota; Bacilli; Bacillales; Staphylococcaceae; Staphylococcus	Bacteria
YP_003857128.1	YP_010083015.1	18	1965489.0	Staphylococcus phage IME1348_01	Viruses; Duplodnaviria; Heunggongvirae; Uroviricota; Caudoviricetes; Rockefellervirus; Rockefellervirus IME134801		1282.0	Staphylococcus epidermidis	Bacteria; Terrabacteria group; Bacillota; Bacilli; Bacillales; Staphylococcaceae; Staphylococcus	Bacteria
YP_003857128.1	YP_009302085.1	18	1792269.0	Staphylococcus phage CNPx	Viruses; Duplodnaviria; Heunggongvirae; Uroviricota; Caudoviricetes; Rockefellervirus; Rockefellervirus CNPx		1282.0	Staphylococcus epidermidis	Bacteria; Terrabacteria group; Bacillota; Bacilli; Bacillales; Staphylococcaceae; Staphylococcus	Bacteria
YP_003857128.1	YP_006561219.1	18	2922989.0	Staphylococcus phage Ipla7	Viruses; Duplodnaviria; Heunggongvirae; Uroviricota; Caudoviricetes; Rockefellervirus; Rockefellervirus IPLA7		1282.0	Staphylococcus epidermidis	Bacteria; Terrabacteria group; Bacillota; Bacilli; Bacillales; Staphylococcaceae; Staphylococcus	Bacteria
YP_003857128.1	YP_009130717.1	18	1147042.0	Staphylococcus phage StB12	Viruses; Duplodnaviria; Heunggongvirae; Uroviricota; Caudoviricetes; Azeredovirinae; unclassified Azeredovirinae		1290.0	Staphylococcus hominis	Bacteria; Terrabacteria group; Bacillota; Bacilli; Bacillales; Staphylococcaceae; Staphylococcus	Bacteria
YP_003857128.1	YP_007236593.1	18	1147044.0	Staphylococcus phage StB27	Viruses; Duplodnaviria; Heunggongvirae; Uroviricota; Caudoviricetes; Azeredovirinae; Dubowvirus; unclassified Dubowvirus		1290.0	Staphylococcus hominis	Bacteria; Terrabacteria group; Bacillota; Bacilli; Bacillales; Staphylococcaceae; Staphylococcus	Bacteria
YP_003857123.1	YP_003857123.1	3	2919550.0	Staphylococcus phage SAP-26	Viruses; Duplodnaviria; Heunggongvirae; Uroviricota; Caudoviricetes; Azeredovirinae; Dubowvirus; Dubowvirus SAP26		1280.0	Staphylococcus aureus	Bacteria; Terrabacteria group; Bacillota; Bacilli; Bacillales; Staphylococcaceae; Staphylococcus	Bacteria
YP_003857123.1	YP_240295.1	3	2936815.0	Staphylococcus phage 96	Viruses; Duplodnaviria; Heunggongvirae; Uroviricota; Caudoviricetes; Azeredovirinae; Phietavirus; Phietavirus pv96		1280.0	Staphylococcus aureus	Bacteria; Terrabacteria group; Bacillota; Bacilli; Bacillales; Staphylococcaceae; Staphylococcus	Bacteria
YP_003857123.1	YP_010080104.1	3	2029631.0	Staphylococcus phage UPMK_2	Viruses; Duplodnaviria; Heunggongvirae; Uroviricota; Caudoviricetes; Azeredovirinae; Phietavirus; Phietavirus UPMK2		1280.0	Staphylococcus aureus	Bacteria; Terrabacteria group; Bacillota; Bacilli; Bacillales; Staphylococcaceae; Staphylococcus	Bacteria
YP_003857106.1	YP_003857106.1	9	2919550.0	Staphylococcus phage SAP-26	Viruses; Duplodnaviria; Heunggongvirae; Uroviricota; Caudoviricetes; Azeredovirinae; Dubowvirus; Dubowvirus SAP26		1280.0	Staphylococcus aureus	Bacteria; Terrabacteria group; Bacillota; Bacilli; Bacillales; Staphylococcaceae; Staphylococcus	Bacteria
YP_003857106.1	YP_240868.1	9	2908152.0	Staphylococcus phage X2	Viruses; Duplodnaviria; Heunggongvirae; Uroviricota; Caudoviricetes; Azeredovirinae; Phietavirus; Phietavirus X2		1280.0	Staphylococcus aureus	Bacteria; Terrabacteria group; Bacillota; Bacilli; Bacillales; Staphylococcaceae; Staphylococcus	Bacteria
YP_003857106.1	YP_010079559.1	9	2059858.0	Staphylococcus phage HSA84	Viruses; Duplodnaviria; Heunggongvirae; Uroviricota; Caudoviricetes; Azeredovirinae; Dubowvirus; Dubowvirus HSA84		1280.0	Staphylococcus aureus	Bacteria; Terrabacteria group; Bacillota; Bacilli; Bacillales; Staphylococcaceae; Staphylococcus	Bacteria
YP_003857106.1	YP_009830277.1	9	1840236.0	Staphylococcus phage P1105	Viruses; Duplodnaviria; Heunggongvirae; Uroviricota; Caudoviricetes; Bronfenbrennervirinae; Biseptimavirus; Biseptimavirus P1105		1280.0	Staphylococcus aureus	Bacteria; Terrabacteria group; Bacillota; Bacilli; Bacillales; Staphylococcaceae; Staphylococcus	Bacteria
YP_003857106.1	YP_010079719.1	9	1211285.0	Staphylococcus phage SP5	Viruses; Duplodnaviria; Heunggongvirae; Uroviricota; Caudoviricetes; Azeredovirinae; Dubowvirus; Dubowvirus SP5		1280.0	Staphylococcus aureus	Bacteria; Terrabacteria group; Bacillota; Bacilli; Bacillales; Staphylococcaceae; Staphylococcus	Bacteria
YP_003857106.1	YP_009204292.1	9	1674930.0	Staphylococcus phage vB_SauS_phi2	Viruses; Duplodnaviria; Heunggongvirae; Uroviricota; Caudoviricetes; Triavirus; Triavirus tv2		1280.0	Staphylococcus aureus	Bacteria; Terrabacteria group; Bacillota; Bacilli; Bacillales; Staphylococcaceae; Staphylococcus	Bacteria
YP_003857106.1	YP_009103434.1	9	1498220.0	Staphylococcus phage phiSa119	Viruses; Duplodnaviria; Heunggongvirae; Uroviricota; Caudoviricetes; Bronfenbrennervirinae; Biseptimavirus; Biseptimavirus P1105		1280.0	Staphylococcus aureus	Bacteria; Terrabacteria group; Bacillota; Bacilli; Bacillales; Staphylococcaceae; Staphylococcus	Bacteria
YP_003857106.1	YP_008241864.1	9	1347760.0	Staphylococcus phage SA12	Viruses; Duplodnaviria; Heunggongvirae; Uroviricota; Caudoviricetes; Azeredovirinae; Dubowvirus; unclassified Dubowvirus		1280.0	Staphylococcus aureus	Bacteria; Terrabacteria group; Bacillota; Bacilli; Bacillales; Staphylococcaceae; Staphylococcus	Bacteria
YP_003857106.1	NP_061604.1	9	129009.0	Staphylococcus prophage phiPV83	Viruses; Duplodnaviria; Heunggongvirae; Uroviricota; Caudoviricetes; Bronfenbrennervirinae; Peeveelvirus; Peeveelvirus PV83		1280.0	Staphylococcus aureus	Bacteria; Terrabacteria group; Bacillota; Bacilli; Bacillales; Staphylococcaceae; Staphylococcus	Bacteria
YP_003857098.1	YP_003857098.1	18	2919550.0	Staphylococcus phage SAP-26	Viruses; Duplodnaviria; Heunggongvirae; Uroviricota; Caudoviricetes; Azeredovirinae; Dubowvirus; Dubowvirus SAP26		1280.0	Staphylococcus aureus	Bacteria; Terrabacteria group; Bacillota; Bacilli; Bacillales; Staphylococcaceae; Staphylococcus	Bacteria
YP_003857098.1	YP_002332478.1	18	2681608.0	Staphylococcus phage vB_SauS-phiIPLA88	Viruses; Duplodnaviria; Heunggongvirae; Uroviricota; Caudoviricetes; Azeredovirinae; Dubowvirus; Dubowvirus IPLA88		1280.0	Staphylococcus aureus	Bacteria; Terrabacteria group; Bacillota; Bacilli; Bacillales; Staphylococcaceae; Staphylococcus	Bacteria
YP_003857098.1	YP_010079810.1	18	947066.0	Staphylococcus phage TEM126	Viruses; Duplodnaviria; Heunggongvirae; Uroviricota; Caudoviricetes; Azeredovirinae; Dubowvirus; Dubowvirus TEM126		1280.0	Staphylococcus aureus	Bacteria; Terrabacteria group; Bacillota; Bacilli; Bacillales; Staphylococcaceae; Staphylococcus	Bacteria
YP_003857098.1	YP_008059818.1	18	1195071.0	Staphylococcus phage StauST398-3	Viruses; Duplodnaviria; Heunggongvirae; Uroviricota; Caudoviricetes; Azeredovirinae; Phietavirus; Phietavirus StauST3983		1280.0	Staphylococcus aureus	Bacteria; Terrabacteria group; Bacillota; Bacilli; Bacillales; Staphylococcaceae; Staphylococcus	Bacteria
YP_003857098.1	YP_006382264.1	18	1168613.0	Staphylococcus phage TEM123	Viruses; Duplodnaviria; Heunggongvirae; Uroviricota; Caudoviricetes; Azeredovirinae; Dubowvirus; unclassified Dubowvirus		1280.0	Staphylococcus aureus	Bacteria; Terrabacteria group; Bacillota; Bacilli; Bacillales; Staphylococcaceae; Staphylococcus	Bacteria
YP_003857098.1	YP_010079908.1	18	2492948.0	Staphylococcus phage Henu2	Viruses; Duplodnaviria; Heunggongvirae; Uroviricota; Caudoviricetes; Azeredovirinae; Phietavirus; Phietavirus Henu2		1280.0	Staphylococcus aureus	Bacteria; Terrabacteria group; Bacillota; Bacilli; Bacillales; Staphylococcaceae; Staphylococcus	Bacteria
YP_003857098.1	YP_009268645.1	18	2913981.0	Staphylococcus phage 80	Viruses; Duplodnaviria; Heunggongvirae; Uroviricota; Caudoviricetes; Azeredovirinae; Phietavirus; Phietavirus pv80		1279.0	Staphylococcus	Bacteria; Terrabacteria group; Bacillota; Bacilli; Bacillales; Staphylococcaceae	Bacteria
YP_003857098.1	YP_001604092.1	18	2994039.0	Staphylococcus phage phiMR11	Viruses; Duplodnaviria; Heunggongvirae; Uroviricota; Caudoviricetes; Azeredovirinae; Phietavirus; Phietavirus MR11		1280.0	Staphylococcus aureus	Bacteria; Terrabacteria group; Bacillota; Bacilli; Bacillales; Staphylococcaceae; Staphylococcus	Bacteria
YP_003857098.1	YP_240639.1	18	2908114.0	Staphylococcus phage 52A	Viruses; Duplodnaviria; Heunggongvirae; Uroviricota; Caudoviricetes; Azeredovirinae; Phietavirus; Phietavirus pv52a		1280.0	Staphylococcus aureus	Bacteria; Terrabacteria group; Bacillota; Bacilli; Bacillales; Staphylococcaceae; Staphylococcus	Bacteria
YP_003857098.1	YP_240492.1	18	2936817.0	Staphylococcus phage 55	Viruses; Duplodnaviria; Heunggongvirae; Uroviricota; Caudoviricetes; Azeredovirinae; Phietavirus; Phietavirus pv55		1280.0	Staphylococcus aureus	Bacteria; Terrabacteria group; Bacillota; Bacilli; Bacillales; Staphylococcaceae; Staphylococcus	Bacteria
YP_003857098.1	YP_240264.1	18	2936815.0	Staphylococcus phage 96	Viruses; Duplodnaviria; Heunggongvirae; Uroviricota; Caudoviricetes; Azeredovirinae; Phietavirus; Phietavirus pv96		1280.0	Staphylococcus aureus	Bacteria; Terrabacteria group; Bacillota; Bacilli; Bacillales; Staphylococcaceae; Staphylococcus	Bacteria
YP_003857098.1	YP_009044995.1	18	1464127.0	Staphylococcus phage DW2	Viruses; Duplodnaviria; Heunggongvirae; Uroviricota; Caudoviricetes; Azeredovirinae; Phietavirus; unclassified Phietavirus		1280.0	Staphylococcus aureus	Bacteria; Terrabacteria group; Bacillota; Bacilli; Bacillales; Staphylococcaceae; Staphylococcus	Bacteria
YP_003857098.1	YP_009002824.1	18	1308897.0	Staphylococcus phage StauST398-5	Viruses; Duplodnaviria; Heunggongvirae; Uroviricota; Caudoviricetes; Azeredovirinae; Phietavirus; Phietavirus StauST3985		1280.0	Staphylococcus aureus	Bacteria; Terrabacteria group; Bacillota; Bacilli; Bacillales; Staphylococcaceae; Staphylococcus	Bacteria
YP_003857098.1	YP_010079655.1	18	2588090.0	Staphylococcus phage SAP33	Viruses; Duplodnaviria; Heunggongvirae; Uroviricota; Caudoviricetes; Azeredovirinae; Dubowvirus; Dubowvirus SAP33		1280.0	Staphylococcus aureus	Bacteria; Terrabacteria group; Bacillota; Bacilli; Bacillales; Staphylococcaceae; Staphylococcus	Bacteria
YP_003857098.1	YP_240704.1	18	2908115.0	Staphylococcus phage 88	Viruses; Duplodnaviria; Heunggongvirae; Uroviricota; Caudoviricetes; Azeredovirinae; Phietavirus; Phietavirus pv88		1280.0	Staphylococcus aureus	Bacteria; Terrabacteria group; Bacillota; Bacilli; Bacillales; Staphylococcaceae; Staphylococcus	Bacteria
YP_003857098.1	YP_240337.1	18	320843.0	Staphylococcus phage ROSA	Viruses; Duplodnaviria; Heunggongvirae; Uroviricota; Caudoviricetes; Azeredovirinae; Phietavirus; Phietavirus ROSA		1280.0	Staphylococcus aureus	Bacteria; Terrabacteria group; Bacillota; Bacilli; Bacillales; Staphylococcaceae; Staphylococcus	Bacteria
YP_003857098.1	YP_010083772.1	18	2060954.0	Staphylococcus phage phiSa2wa_st78	Viruses; Duplodnaviria; Heunggongvirae; Uroviricota; Caudoviricetes; Triavirus; Triavirus st78		1280.0	Staphylococcus aureus	Bacteria; Terrabacteria group; Bacillota; Bacilli; Bacillales; Staphylococcaceae; Staphylococcus	Bacteria
YP_003857098.1	YP_239822.1	18	320836.0	Staphylococcus phage 2638A	Viruses; Duplodnaviria; Heunggongvirae; Uroviricota; Caudoviricetes; Fibralongavirus; Fibralongavirus fv2638A		1280.0	Staphylococcus aureus	Bacteria; Terrabacteria group; Bacillota; Bacilli; Bacillales; Staphylococcaceae; Staphylococcus	Bacteria
YP_003858570.1	YP_003858570.1	10	2681599.0	Escherichia phage RB16	Viruses; Duplodnaviria; Heunggongvirae; Uroviricota; Caudoviricetes; Straboviridae; Pseudotevenvirus; Pseudotevenvirus RB16		562.0	Escherichia coli	Bacteria; Pseudomonadota; Gammaproteobacteria; Enterobacterales; Enterobacteriaceae; Escherichia	Bacteria
YP_003858570.1	YP_239268.1	10	2887182.0	Escherichia phage RB43	Viruses; Duplodnaviria; Heunggongvirae; Uroviricota; Caudoviricetes; Straboviridae; Pseudotevenvirus; Pseudotevenvirus RB43		561.0	Escherichia	Bacteria; Pseudomonadota; Gammaproteobacteria; Enterobacterales; Enterobacteriaceae	Bacteria
YP_003858570.1	YP_009831580.1	10	1873954.0	Cronobacter phage vB_CsaM_leE	Viruses; Duplodnaviria; Heunggongvirae; Uroviricota; Caudoviricetes; Straboviridae; Pseudotevenvirus; Pseudotevenvirus lee		28141.0	Cronobacter sakazakii	Bacteria; Pseudomonadota; Gammaproteobacteria; Enterobacterales; Enterobacteriaceae; Cronobacter	Bacteria
YP_003858570.1	YP_009831296.1	10	1885242.0	Cronobacter phage vB_CsaM_leB	Viruses; Duplodnaviria; Heunggongvirae; Uroviricota; Caudoviricetes; Straboviridae; Pseudotevenvirus; Pseudotevenvirus leb		28141.0	Cronobacter sakazakii	Bacteria; Pseudomonadota; Gammaproteobacteria; Enterobacterales; Enterobacteriaceae; Cronobacter	Bacteria
YP_003858570.1	YP_009285811.1	10	1871313.0	Citrobacter phage vB_CfrM_CfP1	Viruses; Duplodnaviria; Heunggongvirae; Uroviricota; Caudoviricetes; Straboviridae; Pseudotevenvirus; Pseudotevenvirus miller		546.0	Citrobacter freundii	Bacteria; Pseudomonadota; Gammaproteobacteria; Enterobacterales; Enterobacteriaceae; Citrobacter; Citrobacter freundii complex	Bacteria
YP_003858570.1	YP_009195095.1	10	1701810.0	Citrobacter phage Margaery	Viruses; Duplodnaviria; Heunggongvirae; Uroviricota; Caudoviricetes; Straboviridae; Pseudotevenvirus; Pseudotevenvirus margaery		546.0	Citrobacter freundii	Bacteria; Pseudomonadota; Gammaproteobacteria; Enterobacterales; Enterobacteriaceae; Citrobacter; Citrobacter freundii complex	Bacteria
YP_003858570.1	YP_009218726.1	10	1673887.0	Citrobacter phage IME-CF2	Viruses; Duplodnaviria; Heunggongvirae; Uroviricota; Caudoviricetes; Straboviridae; Pseudotevenvirus; Pseudotevenvirus imecf2		546.0	Citrobacter freundii	Bacteria; Pseudomonadota; Gammaproteobacteria; Enterobacterales; Enterobacteriaceae; Citrobacter; Citrobacter freundii complex	Bacteria
YP_003858570.1	YP_009097879.1	10	1527524.0	Citrobacter phage Miller	Viruses; Duplodnaviria; Heunggongvirae; Uroviricota; Caudoviricetes; Straboviridae; Pseudotevenvirus; Pseudotevenvirus miller		544.0	Citrobacter	Bacteria; Pseudomonadota; Gammaproteobacteria; Enterobacterales; Enterobacteriaceae	Bacteria
YP_003858570.1	YP_008060796.1	10	1307804.0	Escherichia phage Lw1	Viruses; Duplodnaviria; Heunggongvirae; Uroviricota; Caudoviricetes; Straboviridae; Pseudotevenvirus; Pseudotevenvirus lw1		469008.0	Escherichia coli BL21(DE3)	Bacteria; Pseudomonadota; Gammaproteobacteria; Enterobacterales; Enterobacteriaceae; Escherichia; Escherichia coli	Bacteria
YP_003858570.1	YP_006986550.1	10	1141138.0	Cronobacter phage vB_CsaM_GAP161	Viruses; Duplodnaviria; Heunggongvirae; Uroviricota; Caudoviricetes; Straboviridae; Pseudotevenvirus; Pseudotevenvirus gap161		28141.0	Cronobacter sakazakii	Bacteria; Pseudomonadota; Gammaproteobacteria; Enterobacterales; Enterobacteriaceae; Cronobacter	Bacteria
YP_003858569.1	YP_003858569.1	17	2681599.0	Escherichia phage RB16	Viruses; Duplodnaviria; Heunggongvirae; Uroviricota; Caudoviricetes; Straboviridae; Pseudotevenvirus; Pseudotevenvirus RB16		562.0	Escherichia coli	Bacteria; Pseudomonadota; Gammaproteobacteria; Enterobacterales; Enterobacteriaceae; Escherichia	Bacteria
YP_003858569.1	YP_239267.1	17	2887182.0	Escherichia phage RB43	Viruses; Duplodnaviria; Heunggongvirae; Uroviricota; Caudoviricetes; Straboviridae; Pseudotevenvirus; Pseudotevenvirus RB43		561.0	Escherichia	Bacteria; Pseudomonadota; Gammaproteobacteria; Enterobacterales; Enterobacteriaceae	Bacteria
YP_003858569.1	YP_010089184.1	17	1852638.0	Escherichia phage phT4A	Viruses; Duplodnaviria; Heunggongvirae; Uroviricota; Caudoviricetes; Straboviridae; Slopekvirus; Slopekvirus pht4A		562.0	Escherichia coli	Bacteria; Pseudomonadota; Gammaproteobacteria; Enterobacterales; Enterobacteriaceae; Escherichia	Bacteria
YP_003858569.1	YP_009831579.1	17	1873954.0	Cronobacter phage vB_CsaM_leE	Viruses; Duplodnaviria; Heunggongvirae; Uroviricota; Caudoviricetes; Straboviridae; Pseudotevenvirus; Pseudotevenvirus lee		28141.0	Cronobacter sakazakii	Bacteria; Pseudomonadota; Gammaproteobacteria; Enterobacterales; Enterobacteriaceae; Cronobacter	Bacteria
YP_003858569.1	YP_009831295.1	17	1885242.0	Cronobacter phage vB_CsaM_leB	Viruses; Duplodnaviria; Heunggongvirae; Uroviricota; Caudoviricetes; Straboviridae; Pseudotevenvirus; Pseudotevenvirus leb		28141.0	Cronobacter sakazakii	Bacteria; Pseudomonadota; Gammaproteobacteria; Enterobacterales; Enterobacteriaceae; Cronobacter	Bacteria
YP_003858569.1	YP_009626511.1	17	1880822.0	Klebsiella phage PMBT1	Viruses; Duplodnaviria; Heunggongvirae; Uroviricota; Caudoviricetes; Straboviridae; Slopekvirus; Klebsiella virus PMBT1		570.0	Klebsiella	Bacteria; Pseudomonadota; Gammaproteobacteria; Enterobacterales; Enterobacteriaceae	Bacteria
YP_003858569.1	YP_009285810.1	17	1871313.0	Citrobacter phage vB_CfrM_CfP1	Viruses; Duplodnaviria; Heunggongvirae; Uroviricota; Caudoviricetes; Straboviridae; Pseudotevenvirus; Pseudotevenvirus miller		546.0	Citrobacter freundii	Bacteria; Pseudomonadota; Gammaproteobacteria; Enterobacterales; Enterobacteriaceae; Citrobacter; Citrobacter freundii complex	Bacteria
YP_003858569.1	YP_009607471.1	17	1675608.0	Klebsiella phage Miro	Viruses; Duplodnaviria; Heunggongvirae; Uroviricota; Caudoviricetes; Straboviridae; Slopekvirus; Klebsiella virus Miro		573.0	Klebsiella pneumoniae	Bacteria; Pseudomonadota; Gammaproteobacteria; Enterobacterales; Enterobacteriaceae; Klebsiella	Bacteria
YP_003858569.1	YP_009607193.1	17	1682394.0	Enterobacter phage phiEap-3	Viruses; Duplodnaviria; Heunggongvirae; Uroviricota; Caudoviricetes; Straboviridae; Slopekvirus; Slopekvirus eap3		548.0	Klebsiella aerogenes	Bacteria; Pseudomonadota; Gammaproteobacteria; Enterobacterales; Enterobacteriaceae; Klebsiella	Bacteria
YP_003858569.1	YP_009195094.1	17	1701810.0	Citrobacter phage Margaery	Viruses; Duplodnaviria; Heunggongvirae; Uroviricota; Caudoviricetes; Straboviridae; Pseudotevenvirus; Pseudotevenvirus margaery		546.0	Citrobacter freundii	Bacteria; Pseudomonadota; Gammaproteobacteria; Enterobacterales; Enterobacteriaceae; Citrobacter; Citrobacter freundii complex	Bacteria
YP_003858569.1	YP_009218727.1	17	1673887.0	Citrobacter phage IME-CF2	Viruses; Duplodnaviria; Heunggongvirae; Uroviricota; Caudoviricetes; Straboviridae; Pseudotevenvirus; Pseudotevenvirus imecf2		546.0	Citrobacter freundii	Bacteria; Pseudomonadota; Gammaproteobacteria; Enterobacterales; Enterobacteriaceae; Citrobacter; Citrobacter freundii complex	Bacteria
YP_003858569.1	YP_009194523.1	17	1675607.0	Klebsiella phage Matisse	Viruses; Duplodnaviria; Heunggongvirae; Uroviricota; Caudoviricetes; Straboviridae; Slopekvirus; Slopekvirus matisse		573.0	Klebsiella pneumoniae	Bacteria; Pseudomonadota; Gammaproteobacteria; Enterobacterales; Enterobacteriaceae; Klebsiella	Bacteria
YP_003858569.1	YP_009097878.1	17	1527524.0	Citrobacter phage Miller	Viruses; Duplodnaviria; Heunggongvirae; Uroviricota; Caudoviricetes; Straboviridae; Pseudotevenvirus; Pseudotevenvirus miller		544.0	Citrobacter	Bacteria; Pseudomonadota; Gammaproteobacteria; Enterobacterales; Enterobacteriaceae	Bacteria
YP_003858569.1	YP_008060795.1	17	1307804.0	Escherichia phage Lw1	Viruses; Duplodnaviria; Heunggongvirae; Uroviricota; Caudoviricetes; Straboviridae; Pseudotevenvirus; Pseudotevenvirus lw1		469008.0	Escherichia coli BL21(DE3)	Bacteria; Pseudomonadota; Gammaproteobacteria; Enterobacterales; Enterobacteriaceae; Escherichia; Escherichia coli	Bacteria
YP_003858569.1	YP_007348911.1	17	1129147.0	Klebsiella phage KP27	Viruses; Duplodnaviria; Heunggongvirae; Uroviricota; Caudoviricetes; Straboviridae; Slopekvirus; Slopekvirus kp27		573.0	Klebsiella pneumoniae	Bacteria; Pseudomonadota; Gammaproteobacteria; Enterobacterales; Enterobacteriaceae; Klebsiella	Bacteria
YP_003858569.1	YP_006986549.1	17	1141138.0	Cronobacter phage vB_CsaM_GAP161	Viruses; Duplodnaviria; Heunggongvirae; Uroviricota; Caudoviricetes; Straboviridae; Pseudotevenvirus; Pseudotevenvirus gap161		28141.0	Cronobacter sakazakii	Bacteria; Pseudomonadota; Gammaproteobacteria; Enterobacterales; Enterobacteriaceae; Cronobacter	Bacteria
YP_003858569.1	YP_003580115.1	17	707757.0	Klebsiella phage KP15	Viruses; Duplodnaviria; Heunggongvirae; Uroviricota; Caudoviricetes; Straboviridae; Slopekvirus; Slopekvirus kp15		573.0	Klebsiella pneumoniae	Bacteria; Pseudomonadota; Gammaproteobacteria; Enterobacterales; Enterobacteriaceae; Klebsiella	Bacteria
YP_655482.1	YP_655482.1	1	2681596.0	Mannheimia phage PHL101	Viruses; Duplodnaviria; Heunggongvirae; Uroviricota; Caudoviricetes; Peduoviridae; Baylorvirus; Baylorvirus PHL101		75985.0	Mannheimia haemolytica	Bacteria; Pseudomonadota; Gammaproteobacteria; Pasteurellales; Pasteurellaceae; Mannheimia	Bacteria
YP_655478.1	YP_655478.1	3	2681596.0	Mannheimia phage PHL101	Viruses; Duplodnaviria; Heunggongvirae; Uroviricota; Caudoviricetes; Peduoviridae; Baylorvirus; Baylorvirus PHL101		75985.0	Mannheimia haemolytica	Bacteria; Pseudomonadota; Gammaproteobacteria; Pasteurellales; Pasteurellaceae; Mannheimia	Bacteria
YP_655478.1	YP_009784995.1	3	1572746.0	Mannheimia phage vB_MhM_1127AP1	Viruses; Duplodnaviria; Heunggongvirae; Uroviricota; Caudoviricetes; Peduoviridae; Baylorvirus; Baylorvirus bv1127AP1		75985.0	Mannheimia haemolytica	Bacteria; Pseudomonadota; Gammaproteobacteria; Pasteurellales; Pasteurellaceae; Mannheimia	Bacteria
YP_655478.1	YP_009207763.1	3	1572744.0	Mannheimia phage vB_MhM_587AP1	Viruses; Duplodnaviria; Heunggongvirae; Uroviricota; Caudoviricetes; Peduoviridae; Baylorvirus; Baylorvirus bv1127AP1		75985.0	Mannheimia haemolytica	Bacteria; Pseudomonadota; Gammaproteobacteria; Pasteurellales; Pasteurellaceae; Mannheimia	Bacteria
YP_655476.1	YP_655476.1	3	2681596.0	Mannheimia phage PHL101	Viruses; Duplodnaviria; Heunggongvirae; Uroviricota; Caudoviricetes; Peduoviridae; Baylorvirus; Baylorvirus PHL101		75985.0	Mannheimia haemolytica	Bacteria; Pseudomonadota; Gammaproteobacteria; Pasteurellales; Pasteurellaceae; Mannheimia	Bacteria
YP_655476.1	YP_009784993.1	3	1572746.0	Mannheimia phage vB_MhM_1127AP1	Viruses; Duplodnaviria; Heunggongvirae; Uroviricota; Caudoviricetes; Peduoviridae; Baylorvirus; Baylorvirus bv1127AP1		75985.0	Mannheimia haemolytica	Bacteria; Pseudomonadota; Gammaproteobacteria; Pasteurellales; Pasteurellaceae; Mannheimia	Bacteria
YP_655476.1	YP_009207761.1	3	1572744.0	Mannheimia phage vB_MhM_587AP1	Viruses; Duplodnaviria; Heunggongvirae; Uroviricota; Caudoviricetes; Peduoviridae; Baylorvirus; Baylorvirus bv1127AP1		75985.0	Mannheimia haemolytica	Bacteria; Pseudomonadota; Gammaproteobacteria; Pasteurellales; Pasteurellaceae; Mannheimia	Bacteria
YP_655475.1	YP_655475.1	3	2681596.0	Mannheimia phage PHL101	Viruses; Duplodnaviria; Heunggongvirae; Uroviricota; Caudoviricetes; Peduoviridae; Baylorvirus; Baylorvirus PHL101		75985.0	Mannheimia haemolytica	Bacteria; Pseudomonadota; Gammaproteobacteria; Pasteurellales; Pasteurellaceae; Mannheimia	Bacteria
YP_655475.1	YP_009784992.1	3	1572746.0	Mannheimia phage vB_MhM_1127AP1	Viruses; Duplodnaviria; Heunggongvirae; Uroviricota; Caudoviricetes; Peduoviridae; Baylorvirus; Baylorvirus bv1127AP1		75985.0	Mannheimia haemolytica	Bacteria; Pseudomonadota; Gammaproteobacteria; Pasteurellales; Pasteurellaceae; Mannheimia	Bacteria
YP_655475.1	YP_009207760.1	3	1572744.0	Mannheimia phage vB_MhM_587AP1	Viruses; Duplodnaviria; Heunggongvirae; Uroviricota; Caudoviricetes; Peduoviridae; Baylorvirus; Baylorvirus bv1127AP1		75985.0	Mannheimia haemolytica	Bacteria; Pseudomonadota; Gammaproteobacteria; Pasteurellales; Pasteurellaceae; Mannheimia	Bacteria
YP_654150.1	YP_654150.1	1	2681604.0	Escherichia phage K1-5	Viruses; Duplodnaviria; Heunggongvirae; Uroviricota; Caudoviricetes; Autographiviridae; Molineuxvirinae; Vectrevirus; Vectrevirus K15		561.0	Escherichia	Bacteria; Pseudomonadota; Gammaproteobacteria; Enterobacterales; Enterobacteriaceae	Bacteria
YP_654114.1	YP_654114.1	10	2681604.0	Escherichia phage K1-5	Viruses; Duplodnaviria; Heunggongvirae; Uroviricota; Caudoviricetes; Autographiviridae; Molineuxvirinae; Vectrevirus; Vectrevirus K15		561.0	Escherichia	Bacteria; Pseudomonadota; Gammaproteobacteria; Enterobacterales; Enterobacteriaceae	Bacteria
YP_654114.1	YP_424990.1	10	2679891.0	Escherichia phage K1E	Viruses; Duplodnaviria; Heunggongvirae; Uroviricota; Caudoviricetes; Autographiviridae; Molineuxvirinae; Vectrevirus; Vectrevirus K1E		562.0	Escherichia coli	Bacteria; Pseudomonadota; Gammaproteobacteria; Enterobacterales; Enterobacteriaceae; Escherichia	Bacteria
YP_654114.1	NP_853575.1	10	2907955.0	Salmonella phage SP6	Viruses; Duplodnaviria; Heunggongvirae; Uroviricota; Caudoviricetes; Autographiviridae; Molineuxvirinae; Zindervirus; Zindervirus SP6		90371.0	Salmonella enterica subsp. enterica serovar Typhimurium	Bacteria; Pseudomonadota; Gammaproteobacteria; Enterobacterales; Enterobacteriaceae; Salmonella; Salmonella enterica	Bacteria
YP_654114.1	YP_009812383.1	10	2315628.0	Escherichia phage LL11	Viruses; Duplodnaviria; Heunggongvirae; Uroviricota; Caudoviricetes; Autographiviridae; Molineuxvirinae; Vectrevirus; Vectrevirus LL11		562.0	Escherichia coli	Bacteria; Pseudomonadota; Gammaproteobacteria; Enterobacterales; Enterobacteriaceae; Escherichia	Bacteria
YP_654114.1	YP_009789146.1	10	1933111.0	Escherichia phage vB_EcoP_K	Viruses; Duplodnaviria; Heunggongvirae; Uroviricota; Caudoviricetes; Autographiviridae; Molineuxvirinae; Vectrevirus; Vectrevirus kay		562.0	Escherichia coli	Bacteria; Pseudomonadota; Gammaproteobacteria; Enterobacterales; Enterobacteriaceae; Escherichia	Bacteria
YP_654114.1	YP_009789060.1	10	1933108.0	Escherichia phage vB_EcoP_C	Viruses; Duplodnaviria; Heunggongvirae; Uroviricota; Caudoviricetes; Autographiviridae; Molineuxvirinae; Vectrevirus; Vectrevirus cee		562.0	Escherichia coli	Bacteria; Pseudomonadota; Gammaproteobacteria; Enterobacterales; Enterobacteriaceae; Escherichia	Bacteria
YP_654114.1	YP_009788974.1	10	1933107.0	Escherichia phage vB_EcoP_B	Viruses; Duplodnaviria; Heunggongvirae; Uroviricota; Caudoviricetes; Autographiviridae; Molineuxvirinae; Vectrevirus; Vectrevirus bee		562.0	Escherichia coli	Bacteria; Pseudomonadota; Gammaproteobacteria; Enterobacterales; Enterobacteriaceae; Escherichia	Bacteria
YP_654114.1	YP_007500996.1	10	979726.0	Escherichia phage UAB_Phi78	Viruses; Duplodnaviria; Heunggongvirae; Uroviricota; Caudoviricetes; Autographiviridae; Molineuxvirinae; Zindervirus; Zindervirus UAB78		90371.0	Salmonella enterica subsp. enterica serovar Typhimurium	Bacteria; Pseudomonadota; Gammaproteobacteria; Enterobacterales; Enterobacteriaceae; Salmonella; Salmonella enterica	Bacteria
YP_654114.1	YP_009795391.1	10	2783800.0	Escherichia phage mutPK1A2	Viruses; Duplodnaviria; Heunggongvirae; Uroviricota; Caudoviricetes; Autographiviridae; Molineuxvirinae; Vectrevirus; Vectrevirus mutPK1A2		1392869.0	Escherichia coli K1	Bacteria; Pseudomonadota; Gammaproteobacteria; Enterobacterales; Enterobacteriaceae; Escherichia; Escherichia coli	Bacteria
YP_654114.1	YP_009796083.1	10	2783801.0	Escherichia phage VEc3	Viruses; Duplodnaviria; Heunggongvirae; Uroviricota; Caudoviricetes; Autographiviridae; Molineuxvirinae; Vectrevirus; Vectrevirus VEc3		562.0	Escherichia coli	Bacteria; Pseudomonadota; Gammaproteobacteria; Enterobacterales; Enterobacteriaceae; Escherichia	Bacteria
YP_654111.1	YP_654111.1	1	2681604.0	Escherichia phage K1-5	Viruses; Duplodnaviria; Heunggongvirae; Uroviricota; Caudoviricetes; Autographiviridae; Molineuxvirinae; Vectrevirus; Vectrevirus K15		561.0	Escherichia	Bacteria; Pseudomonadota; Gammaproteobacteria; Enterobacterales; Enterobacteriaceae	Bacteria
YP_529630.1	YP_529630.1	2	2883936.0	Clostridium phage phi CD119	Viruses; Duplodnaviria; Heunggongvirae; Uroviricota; Caudoviricetes; Lubbockvirus; Lubbockvirus CD119		1496.0	Clostridioides difficile	Bacteria; Terrabacteria group; Bacillota; Clostridia; Eubacteriales; Peptostreptococcaceae; Clostridioides	Bacteria
YP_529630.1	YP_009216851.1	2	1522092.0	Clostridium phage phiCDHM19	Viruses; Duplodnaviria; Heunggongvirae; Uroviricota; Caudoviricetes; Lubbockvirus; Lubbockvirus CDHM19		1485.0	Clostridium	Bacteria; Terrabacteria group; Bacillota; Clostridia; Eubacteriales; Clostridiaceae	Bacteria
YP_529629.1	YP_529629.1	3	2883936.0	Clostridium phage phi CD119	Viruses; Duplodnaviria; Heunggongvirae; Uroviricota; Caudoviricetes; Lubbockvirus; Lubbockvirus CD119		1496.0	Clostridioides difficile	Bacteria; Terrabacteria group; Bacillota; Clostridia; Eubacteriales; Peptostreptococcaceae; Clostridioides	Bacteria
YP_529629.1	YP_009216938.1	3	1522092.0	Clostridium phage phiCDHM19	Viruses; Duplodnaviria; Heunggongvirae; Uroviricota; Caudoviricetes; Lubbockvirus; Lubbockvirus CDHM19		1485.0	Clostridium	Bacteria; Terrabacteria group; Bacillota; Clostridia; Eubacteriales; Clostridiaceae	Bacteria
YP_529629.1	YP_009280366.1	3	1814960.0	Streptococcus phage 9874	Viruses; Duplodnaviria; Heunggongvirae; Uroviricota; Caudoviricetes; unclassified Caudoviricetes		1308.0	Streptococcus thermophilus	Bacteria; Terrabacteria group; Bacillota; Bacilli; Lactobacillales; Streptococcaceae; Streptococcus	Bacteria
YP_529615.1	YP_529615.1	1	2883936.0	Clostridium phage phi CD119	Viruses; Duplodnaviria; Heunggongvirae; Uroviricota; Caudoviricetes; Lubbockvirus; Lubbockvirus CD119		1496.0	Clostridioides difficile	Bacteria; Terrabacteria group; Bacillota; Clostridia; Eubacteriales; Peptostreptococcaceae; Clostridioides	Bacteria
YP_529614.1	YP_529614.1	9	2883936.0	Clostridium phage phi CD119	Viruses; Duplodnaviria; Heunggongvirae; Uroviricota; Caudoviricetes; Lubbockvirus; Lubbockvirus CD119		1496.0	Clostridioides difficile	Bacteria; Terrabacteria group; Bacillota; Clostridia; Eubacteriales; Peptostreptococcaceae; Clostridioides	Bacteria
YP_529614.1	YP_001110790.1	9	2849703.0	Clostridioides phage phiC2	Viruses; Duplodnaviria; Heunggongvirae; Uroviricota; Caudoviricetes; Yongloolinvirus; Yongloolinvirus C2		1870884.0	Clostridioides	Bacteria; Terrabacteria group; Bacillota; Clostridia; Eubacteriales; Peptostreptococcaceae	Bacteria
YP_529614.1	YP_529613.1	9	2883936.0	Clostridium phage phi CD119	Viruses; Duplodnaviria; Heunggongvirae; Uroviricota; Caudoviricetes; Lubbockvirus; Lubbockvirus CD119		1496.0	Clostridioides difficile	Bacteria; Terrabacteria group; Bacillota; Clostridia; Eubacteriales; Peptostreptococcaceae; Clostridioides	Bacteria
YP_529614.1	YP_009830941.1	9	1868595.0	Clostridium phage CDKM15	Viruses; Duplodnaviria; Heunggongvirae; Uroviricota; Caudoviricetes; Colneyvirus; Colneyvirus CDKM15		1496.0	Clostridioides difficile	Bacteria; Terrabacteria group; Bacillota; Clostridia; Eubacteriales; Peptostreptococcaceae; Clostridioides	Bacteria
YP_529614.1	YP_009214260.1	9	1582157.0	Clostridium phage phiMMP03	Viruses; Duplodnaviria; Heunggongvirae; Uroviricota; Caudoviricetes; Yongloolinvirus; Yongloolinvirus MMP03		1496.0	Clostridioides difficile	Bacteria; Terrabacteria group; Bacillota; Clostridia; Eubacteriales; Peptostreptococcaceae; Clostridioides	Bacteria
YP_529614.1	YP_009195827.1	9	1582154.0	Clostridium phage phiCD505	Viruses; Duplodnaviria; Heunggongvirae; Uroviricota; Caudoviricetes; Colneyvirus; Colneyvirus CD505		1496.0	Clostridioides difficile	Bacteria; Terrabacteria group; Bacillota; Clostridia; Eubacteriales; Peptostreptococcaceae; Clostridioides	Bacteria
YP_529614.1	YP_009216925.1	9	1522092.0	Clostridium phage phiCDHM19	Viruses; Duplodnaviria; Heunggongvirae; Uroviricota; Caudoviricetes; Lubbockvirus; Lubbockvirus CDHM19		1485.0	Clostridium	Bacteria; Terrabacteria group; Bacillota; Clostridia; Eubacteriales; Clostridiaceae	Bacteria
YP_529614.1	YP_009032215.1	9	1411095.0	Clostridium phage CDMH1	Viruses; Duplodnaviria; Heunggongvirae; Uroviricota; Caudoviricetes; Yongloolinvirus; Yongloolinvirus CDMH1		1496.0	Clostridioides difficile	Bacteria; Terrabacteria group; Bacillota; Clostridia; Eubacteriales; Peptostreptococcaceae; Clostridioides	Bacteria
YP_529614.1	YP_006990546.1	9	1204534.0	Clostridium phage phiMMP02	Viruses; Duplodnaviria; Heunggongvirae; Uroviricota; Caudoviricetes; Colneyvirus; Colneyvirus MMP02		1496.0	Clostridioides difficile	Bacteria; Terrabacteria group; Bacillota; Clostridia; Eubacteriales; Peptostreptococcaceae; Clostridioides	Bacteria
YP_529601.1	YP_529601.1	10	2883936.0	Clostridium phage phi CD119	Viruses; Duplodnaviria; Heunggongvirae; Uroviricota; Caudoviricetes; Lubbockvirus; Lubbockvirus CD119		1496.0	Clostridioides difficile	Bacteria; Terrabacteria group; Bacillota; Clostridia; Eubacteriales; Peptostreptococcaceae; Clostridioides	Bacteria
YP_529601.1	YP_001110779.1	10	2849703.0	Clostridioides phage phiC2	Viruses; Duplodnaviria; Heunggongvirae; Uroviricota; Caudoviricetes; Yongloolinvirus; Yongloolinvirus C2		1870884.0	Clostridioides	Bacteria; Terrabacteria group; Bacillota; Clostridia; Eubacteriales; Peptostreptococcaceae	Bacteria
YP_529601.1	YP_002290929.1	10	2849704.0	Clostridioides phage phiCD27	Viruses; Duplodnaviria; Heunggongvirae; Uroviricota; Caudoviricetes; Colneyvirus; Colneyvirus CD27		1496.0	Clostridioides difficile	Bacteria; Terrabacteria group; Bacillota; Clostridia; Eubacteriales; Peptostreptococcaceae; Clostridioides	Bacteria
YP_529601.1	YP_009830930.1	10	1868595.0	Clostridium phage CDKM15	Viruses; Duplodnaviria; Heunggongvirae; Uroviricota; Caudoviricetes; Colneyvirus; Colneyvirus CDKM15		1496.0	Clostridioides difficile	Bacteria; Terrabacteria group; Bacillota; Clostridia; Eubacteriales; Peptostreptococcaceae; Clostridioides	Bacteria
YP_529601.1	YP_009214249.1	10	1582157.0	Clostridium phage phiMMP03	Viruses; Duplodnaviria; Heunggongvirae; Uroviricota; Caudoviricetes; Yongloolinvirus; Yongloolinvirus MMP03		1496.0	Clostridioides difficile	Bacteria; Terrabacteria group; Bacillota; Clostridia; Eubacteriales; Peptostreptococcaceae; Clostridioides	Bacteria
YP_529601.1	YP_009206179.1	10	1582156.0	Clostridium phage phiMMP01	Viruses; Duplodnaviria; Heunggongvirae; Uroviricota; Caudoviricetes; Yongloolinvirus; Yongloolinvirus MMP01		1496.0	Clostridioides difficile	Bacteria; Terrabacteria group; Bacillota; Clostridia; Eubacteriales; Peptostreptococcaceae; Clostridioides	Bacteria
YP_529601.1	YP_009195816.1	10	1582154.0	Clostridium phage phiCD505	Viruses; Duplodnaviria; Heunggongvirae; Uroviricota; Caudoviricetes; Colneyvirus; Colneyvirus CD505		1496.0	Clostridioides difficile	Bacteria; Terrabacteria group; Bacillota; Clostridia; Eubacteriales; Peptostreptococcaceae; Clostridioides	Bacteria
YP_529601.1	YP_009216914.1	10	1522092.0	Clostridium phage phiCDHM19	Viruses; Duplodnaviria; Heunggongvirae; Uroviricota; Caudoviricetes; Lubbockvirus; Lubbockvirus CDHM19		1485.0	Clostridium	Bacteria; Terrabacteria group; Bacillota; Clostridia; Eubacteriales; Clostridiaceae	Bacteria
YP_529601.1	YP_009032198.1	10	1411095.0	Clostridium phage CDMH1	Viruses; Duplodnaviria; Heunggongvirae; Uroviricota; Caudoviricetes; Yongloolinvirus; Yongloolinvirus CDMH1		1496.0	Clostridioides difficile	Bacteria; Terrabacteria group; Bacillota; Clostridia; Eubacteriales; Peptostreptococcaceae; Clostridioides	Bacteria
YP_529601.1	YP_006990533.1	10	1204534.0	Clostridium phage phiMMP02	Viruses; Duplodnaviria; Heunggongvirae; Uroviricota; Caudoviricetes; Colneyvirus; Colneyvirus MMP02		1496.0	Clostridioides difficile	Bacteria; Terrabacteria group; Bacillota; Clostridia; Eubacteriales; Peptostreptococcaceae; Clostridioides	Bacteria
YP_529600.1	YP_529600.1	3	2883936.0	Clostridium phage phi CD119	Viruses; Duplodnaviria; Heunggongvirae; Uroviricota; Caudoviricetes; Lubbockvirus; Lubbockvirus CD119		1496.0	Clostridioides difficile	Bacteria; Terrabacteria group; Bacillota; Clostridia; Eubacteriales; Peptostreptococcaceae; Clostridioides	Bacteria
YP_529600.1	YP_009216910.1	3	1522092.0	Clostridium phage phiCDHM19	Viruses; Duplodnaviria; Heunggongvirae; Uroviricota; Caudoviricetes; Lubbockvirus; Lubbockvirus CDHM19		1485.0	Clostridium	Bacteria; Terrabacteria group; Bacillota; Clostridia; Eubacteriales; Clostridiaceae	Bacteria
YP_529600.1	YP_009032195.1	3	1411095.0	Clostridium phage CDMH1	Viruses; Duplodnaviria; Heunggongvirae; Uroviricota; Caudoviricetes; Yongloolinvirus; Yongloolinvirus CDMH1		1496.0	Clostridioides difficile	Bacteria; Terrabacteria group; Bacillota; Clostridia; Eubacteriales; Peptostreptococcaceae; Clostridioides	Bacteria
YP_010582588.1	YP_010582588.1	2	2301721.0	Salmonella virus VSiP	Viruses; Duplodnaviria; Heunggongvirae; Uroviricota; Caudoviricetes; Guernseyvirinae; Cornellvirus; unclassified Cornellvirus		595.0	Salmonella enterica subsp. enterica serovar Infantis	Bacteria; Pseudomonadota; Gammaproteobacteria; Enterobacterales; Enterobacteriaceae; Salmonella; Salmonella enterica	Bacteria
YP_010582588.1	YP_010683816.1	2	2874879.0	Klebsiella phage VLCpiM12a	Viruses; Duplodnaviria; Heunggongvirae; Uroviricota; Caudoviricetes; Jedunavirus; unclassified Jedunavirus		573.0	Klebsiella pneumoniae	Bacteria; Pseudomonadota; Gammaproteobacteria; Enterobacterales; Enterobacteriaceae; Klebsiella	Bacteria
YP_010582584.1	YP_010582584.1	1	2301721.0	Salmonella virus VSiP	Viruses; Duplodnaviria; Heunggongvirae; Uroviricota; Caudoviricetes; Guernseyvirinae; Cornellvirus; unclassified Cornellvirus		595.0	Salmonella enterica subsp. enterica serovar Infantis	Bacteria; Pseudomonadota; Gammaproteobacteria; Enterobacterales; Enterobacteriaceae; Salmonella; Salmonella enterica	Bacteria
YP_010582576.1	YP_010582576.1	2	2596714.0	Salmonella phage Shemara	Viruses; Duplodnaviria; Heunggongvirae; Uroviricota; Caudoviricetes; Guernseyvirinae; Cornellvirus; unclassified Cornellvirus		28901.0	Salmonella enterica	Bacteria; Pseudomonadota; Gammaproteobacteria; Enterobacterales; Enterobacteriaceae; Salmonella	Bacteria
YP_010582576.1	YP_009101011.1	2	1204521.0	Escherichia phage ECML-117	Viruses; Duplodnaviria; Heunggongvirae; Uroviricota; Caudoviricetes; Wifcevirus; Wifcevirus ECML117		83334.0	Escherichia coli O157:H7	Bacteria; Pseudomonadota; Gammaproteobacteria; Enterobacterales; Enterobacteriaceae; Escherichia; Escherichia coli	Bacteria
YP_010582575.1	YP_010582575.1	1	2596714.0	Salmonella phage Shemara	Viruses; Duplodnaviria; Heunggongvirae; Uroviricota; Caudoviricetes; Guernseyvirinae; Cornellvirus; unclassified Cornellvirus		28901.0	Salmonella enterica	Bacteria; Pseudomonadota; Gammaproteobacteria; Enterobacterales; Enterobacteriaceae; Salmonella	Bacteria
YP_010582572.1	YP_010582572.1	1	2596714.0	Salmonella phage Shemara	Viruses; Duplodnaviria; Heunggongvirae; Uroviricota; Caudoviricetes; Guernseyvirinae; Cornellvirus; unclassified Cornellvirus		28901.0	Salmonella enterica	Bacteria; Pseudomonadota; Gammaproteobacteria; Enterobacterales; Enterobacteriaceae; Salmonella	Bacteria
YP_010582571.1	YP_010582571.1	1	2596714.0	Salmonella phage Shemara	Viruses; Duplodnaviria; Heunggongvirae; Uroviricota; Caudoviricetes; Guernseyvirinae; Cornellvirus; unclassified Cornellvirus		28901.0	Salmonella enterica	Bacteria; Pseudomonadota; Gammaproteobacteria; Enterobacterales; Enterobacteriaceae; Salmonella	Bacteria
YP_010582569.1	YP_010582569.1	2	2596714.0	Salmonella phage Shemara	Viruses; Duplodnaviria; Heunggongvirae; Uroviricota; Caudoviricetes; Guernseyvirinae; Cornellvirus; unclassified Cornellvirus		28901.0	Salmonella enterica	Bacteria; Pseudomonadota; Gammaproteobacteria; Enterobacterales; Enterobacteriaceae; Salmonella	Bacteria
YP_010582569.1	YP_009191417.1	2	1701257.0	Enterobacter phage phiEap-2	Viruses; Duplodnaviria; Heunggongvirae; Uroviricota; Caudoviricetes; Guernseyvirinae; Cornellvirus; unclassified Cornellvirus		548.0	Klebsiella aerogenes	Bacteria; Pseudomonadota; Gammaproteobacteria; Enterobacterales; Enterobacteriaceae; Klebsiella	Bacteria
YP_010582558.1	YP_010582558.1	1	2596714.0	Salmonella phage Shemara	Viruses; Duplodnaviria; Heunggongvirae; Uroviricota; Caudoviricetes; Guernseyvirinae; Cornellvirus; unclassified Cornellvirus		28901.0	Salmonella enterica	Bacteria; Pseudomonadota; Gammaproteobacteria; Enterobacterales; Enterobacteriaceae; Salmonella	Bacteria
YP_010582556.1	YP_010582556.1	1	2596714.0	Salmonella phage Shemara	Viruses; Duplodnaviria; Heunggongvirae; Uroviricota; Caudoviricetes; Guernseyvirinae; Cornellvirus; unclassified Cornellvirus		28901.0	Salmonella enterica	Bacteria; Pseudomonadota; Gammaproteobacteria; Enterobacterales; Enterobacteriaceae; Salmonella	Bacteria
YP_010582551.1	YP_010582551.1	1	2596714.0	Salmonella phage Shemara	Viruses; Duplodnaviria; Heunggongvirae; Uroviricota; Caudoviricetes; Guernseyvirinae; Cornellvirus; unclassified Cornellvirus		28901.0	Salmonella enterica	Bacteria; Pseudomonadota; Gammaproteobacteria; Enterobacterales; Enterobacteriaceae; Salmonella	Bacteria
YP_010582550.1	YP_010582550.1	8	2596714.0	Salmonella phage Shemara	Viruses; Duplodnaviria; Heunggongvirae; Uroviricota; Caudoviricetes; Guernseyvirinae; Cornellvirus; unclassified Cornellvirus		28901.0	Salmonella enterica	Bacteria; Pseudomonadota; Gammaproteobacteria; Enterobacterales; Enterobacteriaceae; Salmonella	Bacteria
YP_010582550.1	NP_059589.1	8	2908168.0	Salmonella phage P22	Viruses; Duplodnaviria; Heunggongvirae; Uroviricota; Caudoviricetes; Lederbergvirus; Lederbergvirus P22		90371.0	Salmonella enterica subsp. enterica serovar Typhimurium	Bacteria; Pseudomonadota; Gammaproteobacteria; Enterobacterales; Enterobacteriaceae; Salmonella; Salmonella enterica	Bacteria
YP_010582550.1	YP_010685026.1	8	2907287.0	Flyfo siphovirus Tbat1_6	Viruses; Duplodnaviria; Heunggongvirae; Uroviricota; Caudoviricetes; unclassified Caudoviricetes		77217.0	Pteropus tonganus	Eukaryota; Opisthokonta; Metazoa; Eumetazoa; Bilateria; Deuterostomia; Chordata; Craniata; Vertebrata; Gnathostomata; Teleostomi; Euteleostomi; Sarcopterygii; Dipnotetrapodomorpha; Tetrapoda; Amniota; Mammalia; Theria; Eutheria; Boreoeutheria; Laurasiatheria; Chiroptera; Megachiroptera; Pteropodidae; Pteropodinae; Pteropus	Bacteria
YP_010582550.1	YP_009325299.1	8	1813779.0	Salmonella phage 103203_sal5	Viruses; Duplodnaviria; Heunggongvirae; Uroviricota; Caudoviricetes; Lederbergvirus; unclassified Lederbergvirus		28901.0	Salmonella enterica	Bacteria; Pseudomonadota; Gammaproteobacteria; Enterobacterales; Enterobacteriaceae; Salmonella	Bacteria
YP_010582550.1	YP_009274650.1	8	1810705.0	Salmonella phage 118970_sal4	Viruses; Duplodnaviria; Heunggongvirae; Uroviricota; Caudoviricetes; Lederbergvirus; unclassified Lederbergvirus		28901.0	Salmonella enterica	Bacteria; Pseudomonadota; Gammaproteobacteria; Enterobacterales; Enterobacteriaceae; Salmonella	Bacteria
YP_010582550.1	YP_009279833.1	8	876449.0	Enterobacteria phage UAB_Phi20	Viruses; Duplodnaviria; Heunggongvirae; Uroviricota; Caudoviricetes; Lederbergvirus; unclassified Lederbergvirus		59201.0	Salmonella enterica subsp. enterica	Bacteria; Pseudomonadota; Gammaproteobacteria; Enterobacterales; Enterobacteriaceae; Salmonella; Salmonella enterica	Bacteria
YP_010582550.1	YP_009126644.1	8	1537091.0	Edwardsiella phage GF-2	Viruses; Duplodnaviria; Heunggongvirae; Uroviricota; Caudoviricetes; Gofduovirus; Gofduovirus GF2		636.0	Edwardsiella tarda	Bacteria; Pseudomonadota; Gammaproteobacteria; Enterobacterales; Hafniaceae; Edwardsiella	Bacteria
YP_010582550.1	YP_006383846.1	8	1127357.0	Salmonella phage SPN9CC	Viruses; Duplodnaviria; Heunggongvirae; Uroviricota; Caudoviricetes; Lederbergvirus; unclassified Lederbergvirus		599.0	Salmonella sp.	Bacteria; Pseudomonadota; Gammaproteobacteria; Enterobacterales; Enterobacteriaceae; Salmonella	Bacteria
YP_010582546.1	YP_010582546.1	3	2596714.0	Salmonella phage Shemara	Viruses; Duplodnaviria; Heunggongvirae; Uroviricota; Caudoviricetes; Guernseyvirinae; Cornellvirus; unclassified Cornellvirus		28901.0	Salmonella enterica	Bacteria; Pseudomonadota; Gammaproteobacteria; Enterobacterales; Enterobacteriaceae; Salmonella	Bacteria
YP_010582546.1	YP_010582626.1	3	2301721.0	Salmonella virus VSiP	Viruses; Duplodnaviria; Heunggongvirae; Uroviricota; Caudoviricetes; Guernseyvirinae; Cornellvirus; unclassified Cornellvirus		595.0	Salmonella enterica subsp. enterica serovar Infantis	Bacteria; Pseudomonadota; Gammaproteobacteria; Enterobacterales; Enterobacteriaceae; Salmonella; Salmonella enterica	Bacteria
YP_010582546.1	YP_008239610.1	3	1173749.0	Salmonella phage FSL SP-031	Viruses; Duplodnaviria; Heunggongvirae; Uroviricota; Caudoviricetes; Guernseyvirinae; Cornellvirus; Cornellvirus SP31		340188.0	Salmonella enterica subsp. enterica serovar Cerro	Bacteria; Pseudomonadota; Gammaproteobacteria; Enterobacterales; Enterobacteriaceae; Salmonella; Salmonella enterica	Bacteria
YP_010582537.1	YP_010582537.1	1	2596714.0	Salmonella phage Shemara	Viruses; Duplodnaviria; Heunggongvirae; Uroviricota; Caudoviricetes; Guernseyvirinae; Cornellvirus; unclassified Cornellvirus		28901.0	Salmonella enterica	Bacteria; Pseudomonadota; Gammaproteobacteria; Enterobacterales; Enterobacteriaceae; Salmonella	Bacteria
YP_010582533.1	YP_010582533.1	2	2596714.0	Salmonella phage Shemara	Viruses; Duplodnaviria; Heunggongvirae; Uroviricota; Caudoviricetes; Guernseyvirinae; Cornellvirus; unclassified Cornellvirus		28901.0	Salmonella enterica	Bacteria; Pseudomonadota; Gammaproteobacteria; Enterobacterales; Enterobacteriaceae; Salmonella	Bacteria
YP_010582533.1	YP_010582615.1	2	2301721.0	Salmonella virus VSiP	Viruses; Duplodnaviria; Heunggongvirae; Uroviricota; Caudoviricetes; Guernseyvirinae; Cornellvirus; unclassified Cornellvirus		595.0	Salmonella enterica subsp. enterica serovar Infantis	Bacteria; Pseudomonadota; Gammaproteobacteria; Enterobacterales; Enterobacteriaceae; Salmonella; Salmonella enterica	Bacteria
YP_010582506.1	YP_010582506.1	36	2596714.0	Salmonella phage Shemara	Viruses; Duplodnaviria; Heunggongvirae; Uroviricota; Caudoviricetes; Guernseyvirinae; Cornellvirus; unclassified Cornellvirus		28901.0	Salmonella enterica	Bacteria; Pseudomonadota; Gammaproteobacteria; Enterobacterales; Enterobacteriaceae; Salmonella	Bacteria
YP_010582506.1	YP_010678660.1	36	2910950.0	Salmonella phage vB_STy-RN29	Viruses; Duplodnaviria; Heunggongvirae; Uroviricota; Caudoviricetes; Demerecviridae; Markadamsvirinae; Tequintavirus; unclassified Tequintavirus		90371.0	Salmonella enterica subsp. enterica serovar Typhimurium	Bacteria; Pseudomonadota; Gammaproteobacteria; Enterobacterales; Enterobacteriaceae; Salmonella; Salmonella enterica	Bacteria
YP_010582506.1	YP_009857841.1	36	2713308.0	Salmonella phage oldekolle	Viruses; Duplodnaviria; Heunggongvirae; Uroviricota; Caudoviricetes; Demerecviridae; Markadamsvirinae; Tequintavirus; Tequintavirus oldekolle		149539.0	Salmonella enterica subsp. enterica serovar Enteritidis	Bacteria; Pseudomonadota; Gammaproteobacteria; Enterobacterales; Enterobacteriaceae; Salmonella; Salmonella enterica	Bacteria
YP_010582506.1	YP_009857272.1	36	2991865.0	Phage NBSal005	Viruses; Duplodnaviria; Heunggongvirae; Uroviricota; Caudoviricetes; Demerecviridae; Markadamsvirinae; Tequintavirus; Tequintavirus NBSal005		28901.0	Salmonella enterica	Bacteria; Pseudomonadota; Gammaproteobacteria; Enterobacterales; Enterobacteriaceae; Salmonella	Bacteria
YP_010582506.1	YP_009857095.1	36	2991864.0	Phage NBSal003	Viruses; Duplodnaviria; Heunggongvirae; Uroviricota; Caudoviricetes; Demerecviridae; Markadamsvirinae; Tequintavirus; Tequintavirus NBSal003		28901.0	Salmonella enterica	Bacteria; Pseudomonadota; Gammaproteobacteria; Enterobacterales; Enterobacteriaceae; Salmonella	Bacteria
YP_010582506.1	YP_009856882.1	36	2991863.0	Phage NBEco002	Viruses; Duplodnaviria; Heunggongvirae; Uroviricota; Caudoviricetes; Demerecviridae; Markadamsvirinae; Tequintavirus; Tequintavirus NBEco002		562.0	Escherichia coli	Bacteria; Pseudomonadota; Gammaproteobacteria; Enterobacterales; Enterobacteriaceae; Escherichia	Bacteria
YP_010582506.1	YP_009856640.1	36	2991862.0	Phage NBEco001	Viruses; Duplodnaviria; Heunggongvirae; Uroviricota; Caudoviricetes; Demerecviridae; Markadamsvirinae; Tequintavirus; Tequintavirus NBEco001		28901.0	Salmonella enterica	Bacteria; Pseudomonadota; Gammaproteobacteria; Enterobacterales; Enterobacteriaceae; Salmonella	Bacteria
YP_010582506.1	YP_009856465.1	36	2713222.0	Salmonella phage L6jm	Viruses; Duplodnaviria; Heunggongvirae; Uroviricota; Caudoviricetes; Demerecviridae; Markadamsvirinae; Tequintavirus; Tequintavirus L6jm		119912.0	Salmonella enterica subsp. enterica serovar Choleraesuis	Bacteria; Pseudomonadota; Gammaproteobacteria; Enterobacterales; Enterobacteriaceae; Salmonella; Salmonella enterica	Bacteria
YP_010582506.1	YP_009852998.1	36	2847072.0	Escherichia phage VEc33	Viruses; Duplodnaviria; Heunggongvirae; Uroviricota; Caudoviricetes; Demerecviridae; Markadamsvirinae; Tequintavirus; Tequintavirus VEc33		562.0	Escherichia coli	Bacteria; Pseudomonadota; Gammaproteobacteria; Enterobacterales; Enterobacteriaceae; Escherichia	Bacteria
YP_010582506.1	YP_009849595.1	36	2847284.0	Salmonella phage VSe12	Viruses; Duplodnaviria; Heunggongvirae; Uroviricota; Caudoviricetes; Demerecviridae; Markadamsvirinae; Tequintavirus; Tequintavirus VSe12		149539.0	Salmonella enterica subsp. enterica serovar Enteritidis	Bacteria; Pseudomonadota; Gammaproteobacteria; Enterobacterales; Enterobacteriaceae; Salmonella; Salmonella enterica	Bacteria
YP_010582506.1	YP_009646883.1	45								No Host
YP_010582506.1	YP_009149834.1	36	2681606.0	Escherichia phage DT57C	Viruses; Duplodnaviria; Heunggongvirae; Uroviricota; Caudoviricetes; Demerecviridae; Markadamsvirinae; Tequintavirus; Tequintavirus DT57C		562.0	Escherichia coli	Bacteria; Pseudomonadota; Gammaproteobacteria; Enterobacterales; Enterobacteriaceae; Escherichia	Bacteria
YP_010582506.1	YP_006382364.1	36	2681605.0	Escherichia phage vB_EcoS_AKFV33	Viruses; Duplodnaviria; Heunggongvirae; Uroviricota; Caudoviricetes; Demerecviridae; Markadamsvirinae; Tequintavirus; Tequintavirus AKFV33		562.0	Escherichia coli	Bacteria; Pseudomonadota; Gammaproteobacteria; Enterobacterales; Enterobacteriaceae; Escherichia	Bacteria
YP_010582506.1	YP_004306542.1	36	2991866.0	Salmonella phage Spc35	Viruses; Duplodnaviria; Heunggongvirae; Uroviricota; Caudoviricetes; Demerecviridae; Markadamsvirinae; Tequintavirus; Tequintavirus SPC35		562.0	Escherichia coli	Bacteria; Pseudomonadota; Gammaproteobacteria; Enterobacterales; Enterobacteriaceae; Escherichia	Bacteria
YP_010582506.1	YP_006895.1	36	2695836.0	Escherichia phage T5	Viruses; Duplodnaviria; Heunggongvirae; Uroviricota; Caudoviricetes; Demerecviridae; Markadamsvirinae; Tequintavirus; Tequintavirus T5		562.0	Escherichia coli	Bacteria; Pseudomonadota; Gammaproteobacteria; Enterobacterales; Enterobacteriaceae; Escherichia	Bacteria
YP_010582506.1	YP_009829715.1	36	2184265.0	Escherichia phage SP15	Viruses; Duplodnaviria; Heunggongvirae; Uroviricota; Caudoviricetes; Demerecviridae; Markadamsvirinae; Tequintavirus; Tequintavirus SP15		83334.0	Escherichia coli O157:H7	Bacteria; Pseudomonadota; Gammaproteobacteria; Enterobacterales; Enterobacteriaceae; Escherichia; Escherichia coli	Bacteria
YP_010582506.1	YP_009849744.1	36	2589656.0	Salmonella phage Th1	Viruses; Duplodnaviria; Heunggongvirae; Uroviricota; Caudoviricetes; Demerecviridae; Markadamsvirinae; Tequintavirus; Tequintavirus Th1		594.0	Salmonella enterica subsp. enterica serovar Gallinarum	Bacteria; Pseudomonadota; Gammaproteobacteria; Enterobacterales; Enterobacteriaceae; Salmonella; Salmonella enterica	Bacteria
YP_010582506.1	YP_009848667.1	36	2592195.0	Salmonella phage SE11	Viruses; Duplodnaviria; Heunggongvirae; Uroviricota; Caudoviricetes; Demerecviridae; Markadamsvirinae; Tequintavirus; Tequintavirus SE11		599.0	Salmonella sp.	Bacteria; Pseudomonadota; Gammaproteobacteria; Enterobacterales; Enterobacteriaceae; Salmonella	Bacteria
YP_010582506.1	YP_009843386.1	36	2508174.0	Escherichia phage vB_EcoS_HdH2	Viruses; Duplodnaviria; Heunggongvirae; Uroviricota; Caudoviricetes; Demerecviridae; Markadamsvirinae; Tequintavirus; Tequintavirus HdH2		562.0	Escherichia coli	Bacteria; Pseudomonadota; Gammaproteobacteria; Enterobacterales; Enterobacteriaceae; Escherichia	Bacteria
YP_010582506.1	YP_009841399.1	36	2315695.0	Escherichia phage fp01	Viruses; Duplodnaviria; Heunggongvirae; Uroviricota; Caudoviricetes; Demerecviridae; Markadamsvirinae; Tequintavirus; Tequintavirus fp01		562.0	Escherichia coli	Bacteria; Pseudomonadota; Gammaproteobacteria; Enterobacterales; Enterobacteriaceae; Escherichia	Bacteria
YP_010582506.1	YP_009824581.1	36	2419762.0	Escherichia phage vB_Eco_mar004NP2	Viruses; Duplodnaviria; Heunggongvirae; Uroviricota; Caudoviricetes; Demerecviridae; Markadamsvirinae; Tequintavirus; Tequintavirus mar004NP2		561.0	Escherichia	Bacteria; Pseudomonadota; Gammaproteobacteria; Enterobacterales; Enterobacteriaceae	Bacteria
YP_010582506.1	YP_009805518.1	36	2231354.0	Salmonella phage S131	Viruses; Duplodnaviria; Heunggongvirae; Uroviricota; Caudoviricetes; Demerecviridae; Markadamsvirinae; Tequintavirus; Tequintavirus S131		28901.0	Salmonella enterica	Bacteria; Pseudomonadota; Gammaproteobacteria; Enterobacterales; Enterobacteriaceae; Salmonella	Bacteria
YP_010582506.1	YP_009804499.1	36	2053625.0	Salmonella phage SP3	Viruses; Duplodnaviria; Heunggongvirae; Uroviricota; Caudoviricetes; Demerecviridae; Markadamsvirinae; Tequintavirus; Tequintavirus SP3		54388.0	Salmonella enterica subsp. enterica serovar Paratyphi A	Bacteria; Pseudomonadota; Gammaproteobacteria; Enterobacterales; Enterobacteriaceae; Salmonella; Salmonella enterica	Bacteria
YP_010582506.1	YP_009804355.1	36	2041204.0	Salmonella phage LVR16A	Viruses; Duplodnaviria; Heunggongvirae; Uroviricota; Caudoviricetes; Demerecviridae; Markadamsvirinae; Epseptimavirus; Epseptimavirus LVR16A		192955.0	Salmonella enterica subsp. enterica serovar Kentucky	Bacteria; Pseudomonadota; Gammaproteobacteria; Enterobacterales; Enterobacteriaceae; Salmonella; Salmonella enterica	Bacteria
YP_010582506.1	YP_009802224.1	36	2182345.0	Escherichia phage Gostya9	Viruses; Duplodnaviria; Heunggongvirae; Uroviricota; Caudoviricetes; Demerecviridae; Markadamsvirinae; Tequintavirus; Tequintavirus gostya9		562.0	Escherichia coli	Bacteria; Pseudomonadota; Gammaproteobacteria; Enterobacterales; Enterobacteriaceae; Escherichia	Bacteria
YP_010582506.1	YP_009795062.1	36	2024330.0	Escherichia phage chee24	Viruses; Duplodnaviria; Heunggongvirae; Uroviricota; Caudoviricetes; Demerecviridae; Markadamsvirinae; Tequintavirus; Tequintavirus chee24		561.0	Escherichia	Bacteria; Pseudomonadota; Gammaproteobacteria; Enterobacterales; Enterobacteriaceae	Bacteria
YP_010582506.1	YP_009794676.1	36	1983588.0	Shigella phage SSP1	Viruses; Duplodnaviria; Heunggongvirae; Uroviricota; Caudoviricetes; Demerecviridae; Markadamsvirinae; Tequintavirus; Tequintavirus SSP1		624.0	Shigella sonnei	Bacteria; Pseudomonadota; Gammaproteobacteria; Enterobacterales; Enterobacteriaceae; Shigella	Bacteria
YP_010582506.1	YP_009790938.1	36	2020879.0	Escherichia phage OSYSP	Viruses; Duplodnaviria; Heunggongvirae; Uroviricota; Caudoviricetes; Demerecviridae; Markadamsvirinae; Tequintavirus; Tequintavirus OSYSP		83334.0	Escherichia coli O157:H7	Bacteria; Pseudomonadota; Gammaproteobacteria; Enterobacterales; Enterobacteriaceae; Escherichia; Escherichia coli	Bacteria
YP_010582506.1	YP_009790108.1	36	1965465.0	Escherichia phage phiLLS	Viruses; Duplodnaviria; Heunggongvirae; Uroviricota; Caudoviricetes; Demerecviridae; Markadamsvirinae; Tequintavirus; Tequintavirus LLS		1045010.0	Escherichia coli O157	Bacteria; Pseudomonadota; Gammaproteobacteria; Enterobacterales; Enterobacteriaceae; Escherichia; Escherichia coli	Bacteria
YP_010582506.1	YP_009280266.1	36	1863010.0	Shigella phage SHSML-45	Viruses; Duplodnaviria; Heunggongvirae; Uroviricota; Caudoviricetes; Demerecviridae; Markadamsvirinae; Tequintavirus; Tequintavirus SHSML45		624.0	Shigella sonnei	Bacteria; Pseudomonadota; Gammaproteobacteria; Enterobacterales; Enterobacteriaceae; Shigella	Bacteria
YP_010582506.1	YP_009784903.1	36	1567007.0	Escherichia phage DT571/2	Viruses; Duplodnaviria; Heunggongvirae; Uroviricota; Caudoviricetes; Demerecviridae; Markadamsvirinae; Tequintavirus; Tequintavirus DT5712		562.0	Escherichia coli	Bacteria; Pseudomonadota; Gammaproteobacteria; Enterobacterales; Enterobacteriaceae; Escherichia	Bacteria
YP_010582506.1	YP_009283343.1	36	1647411.0	Salmonella phage NR01	Viruses; Duplodnaviria; Heunggongvirae; Uroviricota; Caudoviricetes; Demerecviridae; Markadamsvirinae; Tequintavirus; Tequintavirus NR01		90371.0	Salmonella enterica subsp. enterica serovar Typhimurium	Bacteria; Pseudomonadota; Gammaproteobacteria; Enterobacterales; Enterobacteriaceae; Salmonella; Salmonella enterica	Bacteria
YP_010582506.1	YP_009202183.1	36	1728958.0	Escherichia phage slur09	Viruses; Duplodnaviria; Heunggongvirae; Uroviricota; Caudoviricetes; Demerecviridae; Markadamsvirinae; Tequintavirus; Tequintavirus slur09		511145.0	Escherichia coli str. K-12 substr. MG1655	Bacteria; Pseudomonadota; Gammaproteobacteria; Enterobacterales; Enterobacteriaceae; Escherichia; Escherichia coli	Bacteria
YP_010582506.1	YP_009194705.1	36	1572715.0	Salmonella phage Shivani	Viruses; Duplodnaviria; Heunggongvirae; Uroviricota; Caudoviricetes; Demerecviridae; Markadamsvirinae; Tequintavirus; Tequintavirus shivani		90371.0	Salmonella enterica subsp. enterica serovar Typhimurium	Bacteria; Pseudomonadota; Gammaproteobacteria; Enterobacterales; Enterobacteriaceae; Salmonella; Salmonella enterica	Bacteria
YP_010582506.1	YP_009031687.1	36	1446489.0	Escherichia phage vB_EcoS_FFH_1	Viruses; Duplodnaviria; Heunggongvirae; Uroviricota; Caudoviricetes; Demerecviridae; Markadamsvirinae; Tequintavirus; Tequintavirus FFH1		83334.0	Escherichia coli O157:H7	Bacteria; Pseudomonadota; Gammaproteobacteria; Enterobacterales; Enterobacteriaceae; Escherichia; Escherichia coli	Bacteria
YP_010582506.1	YP_009832940.1	36	1965354.0	Pectobacterium phage phiA41	Viruses; Duplodnaviria; Heunggongvirae; Uroviricota; Caudoviricetes; Schitoviridae; Cbunavirus; Cbunavirus A41		55208.0	Pectobacterium wasabiae	Bacteria; Pseudomonadota; Gammaproteobacteria; Enterobacterales; Pectobacteriaceae; Pectobacterium	Bacteria
YP_010582499.1	YP_010582499.1	1	2596714.0	Salmonella phage Shemara	Viruses; Duplodnaviria; Heunggongvirae; Uroviricota; Caudoviricetes; Guernseyvirinae; Cornellvirus; unclassified Cornellvirus		28901.0	Salmonella enterica	Bacteria; Pseudomonadota; Gammaproteobacteria; Enterobacterales; Enterobacteriaceae; Salmonella	Bacteria
YP_010095427.1	YP_010095427.1	1	2182347.0	Gordonia phage Petra	Viruses; Duplodnaviria; Heunggongvirae; Uroviricota; Caudoviricetes; Jujuvirus; Jujuvirus petra		158898.0	Gordonia westfalica	Bacteria; Terrabacteria group; Actinomycetota; Actinomycetes; Mycobacteriales; Gordoniaceae; Gordonia	Bacteria
YP_010095426.1	YP_010095426.1	30	2182347.0	Gordonia phage Petra	Viruses; Duplodnaviria; Heunggongvirae; Uroviricota; Caudoviricetes; Jujuvirus; Jujuvirus petra		158898.0	Gordonia westfalica	Bacteria; Terrabacteria group; Actinomycetota; Actinomycetes; Mycobacteriales; Gordoniaceae; Gordonia	Bacteria
YP_010095426.1	YP_009274975.1	30	1838081.0	Gordonia phage Utz	Viruses; Duplodnaviria; Heunggongvirae; Uroviricota; Caudoviricetes; Jujuvirus; unclassified Jujuvirus		2055.0	Gordonia terrae	Bacteria; Terrabacteria group; Actinomycetota; Actinomycetes; Mycobacteriales; Gordoniaceae; Gordonia	Bacteria
YP_010095426.1	YP_010100838.1	30	2500789.0	Gordonia phage Mutzi	Viruses; Duplodnaviria; Heunggongvirae; Uroviricota; Caudoviricetes; Wizardvirus; Wizardvirus mutzi		2055.0	Gordonia terrae	Bacteria; Terrabacteria group; Actinomycetota; Actinomycetes; Mycobacteriales; Gordoniaceae; Gordonia	Bacteria
YP_010095426.1	YP_009302866.1	30	1821563.0	Gordonia phage UmaThurman	Viruses; Duplodnaviria; Heunggongvirae; Uroviricota; Caudoviricetes; Jujuvirus; unclassified Jujuvirus		2055.0	Gordonia terrae	Bacteria; Terrabacteria group; Actinomycetota; Actinomycetes; Mycobacteriales; Gordoniaceae; Gordonia	Bacteria
YP_010095426.1	YP_010001168.1	30	2599852.0	Gordonia phage Toast	Viruses; Duplodnaviria; Heunggongvirae; Uroviricota; Caudoviricetes; Fairfaxidumvirus; Fairfaxidumvirus toast		2055.0	Gordonia terrae	Bacteria; Terrabacteria group; Actinomycetota; Actinomycetes; Mycobacteriales; Gordoniaceae; Gordonia	Bacteria
YP_010095426.1	YP_010001249.1	30	2571253.0	Gordonia phage William	Viruses; Duplodnaviria; Heunggongvirae; Uroviricota; Caudoviricetes; Fairfaxidumvirus; Fairfaxidumvirus william		2055.0	Gordonia terrae	Bacteria; Terrabacteria group; Actinomycetota; Actinomycetes; Mycobacteriales; Gordoniaceae; Gordonia	Bacteria
YP_010095426.1	YP_009822318.1	30	2572526.0	Gordonia phage Fairfaxidum	Viruses; Duplodnaviria; Heunggongvirae; Uroviricota; Caudoviricetes; Fairfaxidumvirus; Fairfaxidumvirus fairfaxidum		2055.0	Gordonia terrae	Bacteria; Terrabacteria group; Actinomycetota; Actinomycetes; Mycobacteriales; Gordoniaceae; Gordonia	Bacteria
YP_010095426.1	YP_010098724.1	30	2315610.0	Gordonia phage Turuncu	Viruses; Duplodnaviria; Heunggongvirae; Uroviricota; Caudoviricetes; Zierdtviridae; Emilbogenvirinae; Gruunavirus; Gruunavirus turuncu		2055.0	Gordonia terrae	Bacteria; Terrabacteria group; Actinomycetota; Actinomycetes; Mycobacteriales; Gordoniaceae; Gordonia	Bacteria
YP_010095426.1	YP_009304144.1	30	1821553.0	Gordonia phage Guacamole	Viruses; Duplodnaviria; Heunggongvirae; Uroviricota; Caudoviricetes; Jujuvirus; unclassified Jujuvirus		2055.0	Gordonia terrae	Bacteria; Terrabacteria group; Actinomycetota; Actinomycetes; Mycobacteriales; Gordoniaceae; Gordonia	Bacteria
YP_010095426.1	YP_009795513.1	30	2047830.0	Gordonia phage BENtherdunthat	Viruses; Duplodnaviria; Heunggongvirae; Uroviricota; Caudoviricetes; Langleyhallvirinae; Getalongvirus; Getalongvirus bentherdunthat		2055.0	Gordonia terrae	Bacteria; Terrabacteria group; Actinomycetota; Actinomycetes; Mycobacteriales; Gordoniaceae; Gordonia	Bacteria
YP_010095426.1	YP_010101682.1	30	2517927.0	Gordonia phage Walrus	Viruses; Duplodnaviria; Heunggongvirae; Uroviricota; Caudoviricetes; Jujuvirus; Jujuvirus walrus		2055.0	Gordonia terrae	Bacteria; Terrabacteria group; Actinomycetota; Actinomycetes; Mycobacteriales; Gordoniaceae; Gordonia	Bacteria
YP_010095426.1	YP_010109958.1	30	2762397.0	Gordonia phage Azula	Viruses; Duplodnaviria; Heunggongvirae; Uroviricota; Caudoviricetes; Jujuvirus; Jujuvirus azula		2055.0	Gordonia terrae	Bacteria; Terrabacteria group; Actinomycetota; Actinomycetes; Mycobacteriales; Gordoniaceae; Gordonia	Bacteria
YP_010095426.1	YP_010103732.1	30	2590929.0	Gordonia phage JuJu	Viruses; Duplodnaviria; Heunggongvirae; Uroviricota; Caudoviricetes; Jujuvirus; Jujuvirus juju		2055.0	Gordonia terrae	Bacteria; Terrabacteria group; Actinomycetota; Actinomycetes; Mycobacteriales; Gordoniaceae; Gordonia	Bacteria
YP_010095426.1	YP_009301773.1	30	1821559.0	Gordonia phage Obliviate	Viruses; Duplodnaviria; Heunggongvirae; Uroviricota; Caudoviricetes; Jujuvirus; unclassified Jujuvirus		2055.0	Gordonia terrae	Bacteria; Terrabacteria group; Actinomycetota; Actinomycetes; Mycobacteriales; Gordoniaceae; Gordonia	Bacteria
YP_010095426.1	YP_009287247.1	30	1887643.0	Gordonia phage CaptainKirk2	Viruses; Duplodnaviria; Heunggongvirae; Uroviricota; Caudoviricetes; Jujuvirus; unclassified Jujuvirus		2055.0	Gordonia terrae	Bacteria; Terrabacteria group; Actinomycetota; Actinomycetes; Mycobacteriales; Gordoniaceae; Gordonia	Bacteria
YP_010095426.1	YP_009276657.1	30	1838062.0	Gordonia phage Blueberry	Viruses; Duplodnaviria; Heunggongvirae; Uroviricota; Caudoviricetes; Jujuvirus; unclassified Jujuvirus		2055.0	Gordonia terrae	Bacteria; Terrabacteria group; Actinomycetota; Actinomycetes; Mycobacteriales; Gordoniaceae; Gordonia	Bacteria
YP_010095426.1	YP_009291986.1	30	1887644.0	Gordonia phage CarolAnn	Viruses; Duplodnaviria; Heunggongvirae; Uroviricota; Caudoviricetes; Jujuvirus; unclassified Jujuvirus		2055.0	Gordonia terrae	Bacteria; Terrabacteria group; Actinomycetota; Actinomycetes; Mycobacteriales; Gordoniaceae; Gordonia	Bacteria
YP_010095426.1	YP_010114120.1	30	2793696.0	Gordonia phage Blino	Viruses; Duplodnaviria; Heunggongvirae; Uroviricota; Caudoviricetes; Jujuvirus; Jujuvirus blino		2055.0	Gordonia terrae	Bacteria; Terrabacteria group; Actinomycetota; Actinomycetes; Mycobacteriales; Gordoniaceae; Gordonia	Bacteria
YP_010095426.1	YP_009187071.1	30	1647475.0	Gordonia phage GTE8	Viruses; Duplodnaviria; Heunggongvirae; Uroviricota; Caudoviricetes; Zierdtviridae; Emilbogenvirinae; Foxborovirus; Foxborovirus GTE8		2055.0	Gordonia terrae	Bacteria; Terrabacteria group; Actinomycetota; Actinomycetes; Mycobacteriales; Gordoniaceae; Gordonia	Bacteria
YP_010095426.1	YP_010104602.1	30	2653747.0	Gordonia phage Sukkupi	Viruses; Duplodnaviria; Heunggongvirae; Uroviricota; Caudoviricetes; Zierdtviridae; Emilbogenvirinae; Sukkupivirus; Sukkupivirus sukkupi		2055.0	Gordonia terrae	Bacteria; Terrabacteria group; Actinomycetota; Actinomycetes; Mycobacteriales; Gordoniaceae; Gordonia	Bacteria
YP_010095426.1	YP_010098090.1	30	2301559.0	Gordonia phage Skysand	Viruses; Duplodnaviria; Heunggongvirae; Uroviricota; Caudoviricetes; Zierdtviridae; Emilbogenvirinae; Skysandvirus; Skysandvirus skysand		2055.0	Gordonia terrae	Bacteria; Terrabacteria group; Actinomycetota; Actinomycetes; Mycobacteriales; Gordoniaceae; Gordonia	Bacteria
YP_010095426.1	YP_010058885.1	30	2571249.0	Gordonia phage Pupper	Viruses; Duplodnaviria; Heunggongvirae; Uroviricota; Caudoviricetes; Puppervirus; Puppervirus Pupper		2055.0	Gordonia terrae	Bacteria; Terrabacteria group; Actinomycetota; Actinomycetes; Mycobacteriales; Gordoniaceae; Gordonia	Bacteria
YP_010095426.1	YP_009287508.1	30	1887641.0	Gordonia phage Bantam	Viruses; Duplodnaviria; Heunggongvirae; Uroviricota; Caudoviricetes; Bantamvirus; Bantamvirus bantam		2055.0	Gordonia terrae	Bacteria; Terrabacteria group; Actinomycetota; Actinomycetes; Mycobacteriales; Gordoniaceae; Gordonia	Bacteria
YP_010095426.1	YP_010667012.1	30	2590895.0	Gordonia phage Mollymur	Viruses; Duplodnaviria; Heunggongvirae; Uroviricota; Caudoviricetes; Bantamvirus; unclassified Bantamvirus		2055.0	Gordonia terrae	Bacteria; Terrabacteria group; Actinomycetota; Actinomycetes; Mycobacteriales; Gordoniaceae; Gordonia	Bacteria
YP_010095426.1	YP_009281213.1	30	1887645.0	Gordonia phage Cucurbita	Viruses; Duplodnaviria; Heunggongvirae; Uroviricota; Caudoviricetes; Smoothievirus; unclassified Smoothievirus		2055.0	Gordonia terrae	Bacteria; Terrabacteria group; Actinomycetota; Actinomycetes; Mycobacteriales; Gordoniaceae; Gordonia	Bacteria
YP_010095426.1	YP_009276170.1	30	1838061.0	Gordonia phage Bachita	Viruses; Duplodnaviria; Heunggongvirae; Uroviricota; Caudoviricetes; Smoothievirus; Smoothievirus bachita		2055.0	Gordonia terrae	Bacteria; Terrabacteria group; Actinomycetota; Actinomycetes; Mycobacteriales; Gordoniaceae; Gordonia	Bacteria
YP_010095426.1	YP_009273092.1	30	1838065.0	Gordonia phage ClubL	Viruses; Duplodnaviria; Heunggongvirae; Uroviricota; Caudoviricetes; Smoothievirus; Smoothievirus clubL		2055.0	Gordonia terrae	Bacteria; Terrabacteria group; Actinomycetota; Actinomycetes; Mycobacteriales; Gordoniaceae; Gordonia	Bacteria
YP_010095426.1	YP_009269172.1	30	1838078.0	Gordonia phage Smoothie	Viruses; Duplodnaviria; Heunggongvirae; Uroviricota; Caudoviricetes; Smoothievirus; Smoothievirus smoothie		2055.0	Gordonia terrae	Bacteria; Terrabacteria group; Actinomycetota; Actinomycetes; Mycobacteriales; Gordoniaceae; Gordonia	Bacteria
YP_010095426.1	YP_009274468.1	30	1838074.0	Gordonia phage OneUp	Viruses; Duplodnaviria; Heunggongvirae; Uroviricota; Caudoviricetes; Oneupvirus; Oneupvirus oneup		2055.0	Gordonia terrae	Bacteria; Terrabacteria group; Actinomycetota; Actinomycetes; Mycobacteriales; Gordoniaceae; Gordonia	Bacteria
YP_010095426.1	YP_009820560.1	30	2530116.0	Gordonia phage BrutonGaster	Viruses; Duplodnaviria; Heunggongvirae; Uroviricota; Caudoviricetes; Oneupvirus; Oneupvirus brutongaster		2055.0	Gordonia terrae	Bacteria; Terrabacteria group; Actinomycetota; Actinomycetes; Mycobacteriales; Gordoniaceae; Gordonia	Bacteria
YP_010095344.1	YP_010095344.1	33	2163901.0	Synechococcus phage S-B64	Viruses; Duplodnaviria; Heunggongvirae; Uroviricota; Caudoviricetes; Kyanoviridae; Shandvirus; Shandvirus sb64		84588.0	Parasynechococcus marenigrum WH 8102	Bacteria; Terrabacteria group; Cyanobacteriota/Melainabacteria group; Cyanobacteriota; Cyanophyceae; Synechococcales; Prochlorococcaceae; Parasynechococcus; Parasynechococcus marenigrum	Bacteria
YP_010095344.1	YP_010090359.1	33	1983572.0	Synechococcus phage S-H35	Viruses; Duplodnaviria; Heunggongvirae; Uroviricota; Caudoviricetes; Kyanoviridae; Shandvirus; Shandvirus sh35		1131.0	Synechococcus sp.	Bacteria; Terrabacteria group; Cyanobacteriota/Melainabacteria group; Cyanobacteriota; Cyanophyceae; Synechococcales; Synechococcaceae; Synechococcus	Bacteria
YP_010095344.1	YP_009322629.1	33	1883369.0	Synechococcus phage S-CAM9	Viruses; Duplodnaviria; Heunggongvirae; Uroviricota; Caudoviricetes; Kyanoviridae; Kanaloavirus; Kanaloavirus scam9		1131.0	Synechococcus sp.	Bacteria; Terrabacteria group; Cyanobacteriota/Melainabacteria group; Cyanobacteriota; Cyanophyceae; Synechococcales; Synechococcaceae; Synechococcus	Bacteria
YP_010095344.1	YP_008126498.1	33	754039.0	Synechococcus phage S-IOM18	Viruses; Duplodnaviria; Heunggongvirae; Uroviricota; Caudoviricetes; Kyanoviridae; Tefnutvirus; Tefnutvirus siom18		1131.0	Synechococcus sp.	Bacteria; Terrabacteria group; Cyanobacteriota/Melainabacteria group; Cyanobacteriota; Cyanophyceae; Synechococcales; Synechococcaceae; Synechococcus	Bacteria
YP_010095344.1	YP_009778956.1	33	2790346.0	Synechococcus phage ACG-2014f_Syn7803US26	Viruses; Duplodnaviria; Heunggongvirae; Uroviricota; Caudoviricetes; Kyanoviridae; Atlauavirus; Atlauavirus caeruleum		1129.0	Synechococcus	Bacteria; Terrabacteria group; Cyanobacteriota/Melainabacteria group; Cyanobacteriota; Cyanophyceae; Synechococcales; Synechococcaceae	Bacteria
YP_010095344.1	YP_010670355.1	33	2783673.0	Synechococcus phage S-H38	Viruses; Duplodnaviria; Heunggongvirae; Uroviricota; Caudoviricetes; Kyanoviridae; unclassified Kyanoviridae		1620844.0	Synechococcus sp. MW02	Bacteria; Terrabacteria group; Cyanobacteriota/Melainabacteria group; Cyanobacteriota; Cyanophyceae; Synechococcales; Synechococcaceae; Synechococcus	Bacteria
YP_010095344.1	YP_009778679.1	33	2790336.0	Synechococcus phage ACG-2014f_Syn7803C8	Viruses; Duplodnaviria; Heunggongvirae; Uroviricota; Caudoviricetes; Kyanoviridae; Atlauavirus; Atlauavirus tusconc8		1129.0	Synechococcus	Bacteria; Terrabacteria group; Cyanobacteriota/Melainabacteria group; Cyanobacteriota; Cyanophyceae; Synechococcales; Synechococcaceae	Bacteria
YP_010095344.1	YP_009778392.1	33	2790345.0	Synechococcus phage ACG-2014f_Syn7803C7	Viruses; Duplodnaviria; Heunggongvirae; Uroviricota; Caudoviricetes; Kyanoviridae; Atlauavirus; Atlauavirus acg2014f		1129.0	Synechococcus	Bacteria; Terrabacteria group; Cyanobacteriota/Melainabacteria group; Cyanobacteriota; Cyanophyceae; Synechococcales; Synechococcaceae	Bacteria
YP_010095344.1	YP_009816129.1	33	2484640.0	Synechococcus phage S-P4	Viruses; Duplodnaviria; Heunggongvirae; Uroviricota; Caudoviricetes; Kyanoviridae; Leucotheavirus; Leucotheavirus sp4		32051.0	Synechococcus sp. WH 7803	Bacteria; Terrabacteria group; Cyanobacteriota/Melainabacteria group; Cyanobacteriota; Cyanophyceae; Synechococcales; Synechococcaceae; Synechococcus	Bacteria
YP_010095344.1	YP_009791382.1	33	2023996.0	Synechococcus phage Bellamy	Viruses; Duplodnaviria; Heunggongvirae; Uroviricota; Caudoviricetes; Kyanoviridae; Bellamyvirus; Bellamyvirus bellamy		1129.0	Synechococcus	Bacteria; Terrabacteria group; Cyanobacteriota/Melainabacteria group; Cyanobacteriota; Cyanophyceae; Synechococcales; Synechococcaceae	Bacteria
YP_010095344.1	YP_010088857.1	33	1883365.0	Synechococcus phage S-CAM22	Viruses; Duplodnaviria; Heunggongvirae; Uroviricota; Caudoviricetes; Kyanoviridae; Alisovirus; Alisovirus socal22		1131.0	Synechococcus sp.	Bacteria; Terrabacteria group; Cyanobacteriota/Melainabacteria group; Cyanobacteriota; Cyanophyceae; Synechococcales; Synechococcaceae; Synechococcus	Bacteria
YP_010095344.1	YP_009321108.1	33	1883365.0	Synechococcus phage S-CAM22	Viruses; Duplodnaviria; Heunggongvirae; Uroviricota; Caudoviricetes; Kyanoviridae; Alisovirus; Alisovirus socal22		1131.0	Synechococcus sp.	Bacteria; Terrabacteria group; Cyanobacteriota/Melainabacteria group; Cyanobacteriota; Cyanophyceae; Synechococcales; Synechococcaceae; Synechococcus	Bacteria
YP_010095344.1	YP_009320646.1	33	1883367.0	Synechococcus phage S-CAM4	Viruses; Duplodnaviria; Heunggongvirae; Uroviricota; Caudoviricetes; Kyanoviridae; Potamoivirus; Potamoivirus cam4		1131.0	Synechococcus sp.	Bacteria; Terrabacteria group; Cyanobacteriota/Melainabacteria group; Cyanobacteriota; Cyanophyceae; Synechococcales; Synechococcaceae; Synechococcus	Bacteria
YP_010095344.1	YP_010355806.1	33	1493510.0	Synechococcus phage ACG-2014e	Viruses; Duplodnaviria; Heunggongvirae; Uroviricota; Caudoviricetes; Kyanoviridae; Chalconvirus; Chalconvirus acg2014e		1129.0	Synechococcus	Bacteria; Terrabacteria group; Cyanobacteriota/Melainabacteria group; Cyanobacteriota; Cyanophyceae; Synechococcales; Synechococcaceae	Bacteria
YP_010095344.1	YP_010355356.1	33	1493509.0	Synechococcus phage ACG-2014d	Viruses; Duplodnaviria; Heunggongvirae; Uroviricota; Caudoviricetes; Kyanoviridae; Lowelvirus; Lowelvirus tuscon4d		1129.0	Synechococcus	Bacteria; Terrabacteria group; Cyanobacteriota/Melainabacteria group; Cyanobacteriota; Cyanophyceae; Synechococcales; Synechococcaceae	Bacteria
YP_010095344.1	YP_009780030.1	33	1493508.0	Synechococcus phage ACG-2014b	Viruses; Duplodnaviria; Heunggongvirae; Uroviricota; Caudoviricetes; Kyanoviridae; Nereusvirus; Nereusvirus tusconc4		1129.0	Synechococcus	Bacteria; Terrabacteria group; Cyanobacteriota/Melainabacteria group; Cyanobacteriota; Cyanophyceae; Synechococcales; Synechococcaceae	Bacteria
YP_010095344.1	YP_009779812.1	33	1493508.0	Synechococcus phage ACG-2014b	Viruses; Duplodnaviria; Heunggongvirae; Uroviricota; Caudoviricetes; Kyanoviridae; Nereusvirus; Nereusvirus tusconc4		1129.0	Synechococcus	Bacteria; Terrabacteria group; Cyanobacteriota/Melainabacteria group; Cyanobacteriota; Cyanophyceae; Synechococcales; Synechococcaceae	Bacteria
YP_010095344.1	YP_009140754.1	33	1493508.0	Synechococcus phage ACG-2014b	Viruses; Duplodnaviria; Heunggongvirae; Uroviricota; Caudoviricetes; Kyanoviridae; Nereusvirus; Nereusvirus tusconc4		1129.0	Synechococcus	Bacteria; Terrabacteria group; Cyanobacteriota/Melainabacteria group; Cyanobacteriota; Cyanophyceae; Synechococcales; Synechococcaceae	Bacteria
YP_010095344.1	YP_009134692.1	33	1493510.0	Synechococcus phage ACG-2014e	Viruses; Duplodnaviria; Heunggongvirae; Uroviricota; Caudoviricetes; Kyanoviridae; Chalconvirus; Chalconvirus acg2014e		1129.0	Synechococcus	Bacteria; Terrabacteria group; Cyanobacteriota/Melainabacteria group; Cyanobacteriota; Cyanophyceae; Synechococcales; Synechococcaceae	Bacteria
YP_010095344.1	YP_009134453.1	33	1493511.0	Synechococcus phage ACG-2014f	Viruses; Duplodnaviria; Heunggongvirae; Uroviricota; Caudoviricetes; Kyanoviridae; Atlauavirus; Atlauavirus tusconc8		32051.0	Synechococcus sp. WH 7803	Bacteria; Terrabacteria group; Cyanobacteriota/Melainabacteria group; Cyanobacteriota; Cyanophyceae; Synechococcales; Synechococcaceae; Synechococcus	Bacteria
YP_010095344.1	YP_009133753.1	33	1493512.0	Synechococcus phage ACG-2014g	Viruses; Duplodnaviria; Heunggongvirae; Uroviricota; Caudoviricetes; Kyanoviridae; Macariavirus; Macariavirus tuscon14g		32051.0	Synechococcus sp. WH 7803	Bacteria; Terrabacteria group; Cyanobacteriota/Melainabacteria group; Cyanobacteriota; Cyanophyceae; Synechococcales; Synechococcaceae; Synechococcus	Bacteria
YP_010095344.1	YP_009133528.1	33	1493509.0	Synechococcus phage ACG-2014d	Viruses; Duplodnaviria; Heunggongvirae; Uroviricota; Caudoviricetes; Kyanoviridae; Lowelvirus; Lowelvirus tuscon4d		1129.0	Synechococcus	Bacteria; Terrabacteria group; Cyanobacteriota/Melainabacteria group; Cyanobacteriota; Cyanophyceae; Synechococcales; Synechococcaceae	Bacteria
YP_010095344.1	YP_009134188.1	33	1493514.0	Synechococcus phage ACG-2014j	Viruses; Duplodnaviria; Heunggongvirae; Uroviricota; Caudoviricetes; Kyanoviridae; Potamoivirus; Potamoivirus tusconj		1129.0	Synechococcus	Bacteria; Terrabacteria group; Cyanobacteriota/Melainabacteria group; Cyanobacteriota; Cyanophyceae; Synechococcales; Synechococcaceae	Bacteria
YP_010095344.1	YP_009008048.1	33	1340812.0	Synechococcus phage S-MbCM100	Viruses; Duplodnaviria; Heunggongvirae; Uroviricota; Caudoviricetes; Kyanoviridae; Acionnavirus; Acionnavirus monteraybay		1131.0	Synechococcus sp.	Bacteria; Terrabacteria group; Cyanobacteriota/Melainabacteria group; Cyanobacteriota; Cyanophyceae; Synechococcales; Synechococcaceae; Synechococcus	Bacteria
YP_010095344.1	YP_008125716.1	33	754038.0	Synechococcus phage S-CAM8	Viruses; Duplodnaviria; Heunggongvirae; Uroviricota; Caudoviricetes; Kyanoviridae; Neritesvirus; Neritesvirus scam8		1131.0	Synechococcus sp.	Bacteria; Terrabacteria group; Cyanobacteriota/Melainabacteria group; Cyanobacteriota; Cyanophyceae; Synechococcales; Synechococcaceae; Synechococcus	Bacteria
YP_010095344.1	YP_007006026.1	33	1137745.0	Cyanophage S-TIM5	Viruses; Duplodnaviria; Heunggongvirae; Uroviricota; Caudoviricetes; Aurunvirus; Aurunvirus STIM5		84588.0	Parasynechococcus marenigrum WH 8102	Bacteria; Terrabacteria group; Cyanobacteriota/Melainabacteria group; Cyanobacteriota; Cyanophyceae; Synechococcales; Prochlorococcaceae; Parasynechococcus; Parasynechococcus marenigrum	Bacteria
YP_010095344.1	YP_007001931.1	33	1079998.0	Synechococcus phage ACG-2014c	Viruses; Duplodnaviria; Heunggongvirae; Uroviricota; Caudoviricetes; Kyanoviridae; Namakavirus; Namakavirus smbcm6		32051.0	Synechococcus sp. WH 7803	Bacteria; Terrabacteria group; Cyanobacteriota/Melainabacteria group; Cyanobacteriota; Cyanophyceae; Synechococcales; Synechococcaceae; Synechococcus	Bacteria
YP_010095344.1	YP_004324814.1	33	445685.0	Synechococcus phage S-SSM5	Viruses; Duplodnaviria; Heunggongvirae; Uroviricota; Caudoviricetes; Kyanoviridae; Glaucusvirus; Glaucusvirus ssm5		1131.0	Synechococcus sp.	Bacteria; Terrabacteria group; Cyanobacteriota/Melainabacteria group; Cyanobacteriota; Cyanophyceae; Synechococcales; Synechococcaceae; Synechococcus	Bacteria
YP_010095344.1	YP_004324587.1	33	444861.0	Prochlorococcus phage Syn1	Viruses; Duplodnaviria; Heunggongvirae; Uroviricota; Caudoviricetes; Kyanoviridae; Vellamovirus; Vellamovirus syn1		1131.0	Synechococcus sp.	Bacteria; Terrabacteria group; Cyanobacteriota/Melainabacteria group; Cyanobacteriota; Cyanophyceae; Synechococcales; Synechococcaceae; Synechococcus	Bacteria
YP_010095344.1	YP_004324038.1	33	445684.0	Synechococcus phage Syn19	Viruses; Duplodnaviria; Heunggongvirae; Uroviricota; Caudoviricetes; Kyanoviridae; Pontusvirus; Pontusvirus syn19		1131.0	Synechococcus sp.	Bacteria; Terrabacteria group; Cyanobacteriota/Melainabacteria group; Cyanobacteriota; Cyanophyceae; Synechococcales; Synechococcaceae; Synechococcus	Bacteria
YP_010095344.1	YP_004323113.1	33	444859.0	Synechococcus phage S-SM1	Viruses; Duplodnaviria; Heunggongvirae; Uroviricota; Caudoviricetes; Kyanoviridae; Thetisvirus; Thetisvirus ssm1		166310.0	Synechococcus sp. WH 6501	Bacteria; Terrabacteria group; Cyanobacteriota/Melainabacteria group; Cyanobacteriota; Cyanophyceae; Synechococcales; Synechococcaceae; Synechococcus	Bacteria
YP_010095344.1	YP_004322877.1	33	445683.0	Synechococcus phage S-ShM2	Viruses; Duplodnaviria; Heunggongvirae; Uroviricota; Caudoviricetes; Kyanoviridae; Ahtivirus; Ahtivirus sagseatwo		1131.0	Synechococcus sp.	Bacteria; Terrabacteria group; Cyanobacteriota/Melainabacteria group; Cyanobacteriota; Cyanophyceae; Synechococcales; Synechococcaceae; Synechococcus	Bacteria
YP_010095344.1	YP_004322371.1	33	444860.0	Synechococcus phage S-SM2	Viruses; Duplodnaviria; Heunggongvirae; Uroviricota; Caudoviricetes; Kyanoviridae; Nilusvirus; Nilusvirus ssm2		166321.0	Synechococcus sp. WH 8017	Bacteria; Terrabacteria group; Cyanobacteriota/Melainabacteria group; Cyanobacteriota; Cyanophyceae; Synechococcales; Synechococcaceae; Synechococcus	Bacteria
YP_010093035.1	YP_010093035.1	2	2053701.0	Aeromonas phage Ah1	Viruses; Duplodnaviria; Heunggongvirae; Uroviricota; Caudoviricetes; Straboviridae; Cinqassovirus; Cinqassovirus ah1		644.0	Aeromonas hydrophila	Bacteria; Pseudomonadota; Gammaproteobacteria; Aeromonadales; Aeromonadaceae; Aeromonas	Bacteria
YP_010093035.1	NP_944182.1	2	2880362.0	Aeromonas phage Aeh1	Viruses; Duplodnaviria; Heunggongvirae; Uroviricota; Caudoviricetes; Straboviridae; Cinqassovirus; Cinqassovirus aeh1		644.0	Aeromonas hydrophila	Bacteria; Pseudomonadota; Gammaproteobacteria; Aeromonadales; Aeromonadaceae; Aeromonas	Bacteria
YP_010093033.1	YP_010093033.1	4	2053701.0	Aeromonas phage Ah1	Viruses; Duplodnaviria; Heunggongvirae; Uroviricota; Caudoviricetes; Straboviridae; Cinqassovirus; Cinqassovirus ah1		644.0	Aeromonas hydrophila	Bacteria; Pseudomonadota; Gammaproteobacteria; Aeromonadales; Aeromonadaceae; Aeromonas	Bacteria
YP_010093033.1	NP_944180.1	4	2880362.0	Aeromonas phage Aeh1	Viruses; Duplodnaviria; Heunggongvirae; Uroviricota; Caudoviricetes; Straboviridae; Cinqassovirus; Cinqassovirus aeh1		644.0	Aeromonas hydrophila	Bacteria; Pseudomonadota; Gammaproteobacteria; Aeromonadales; Aeromonadaceae; Aeromonas	Bacteria
YP_010093033.1	YP_009011710.1	4	926067.0	Aeromonas phage PX29	Viruses; Duplodnaviria; Heunggongvirae; Uroviricota; Caudoviricetes; Straboviridae; Angelvirus; Angelvirus px29		645.0	Aeromonas salmonicida	Bacteria; Pseudomonadota; Gammaproteobacteria; Aeromonadales; Aeromonadaceae; Aeromonas	Bacteria
YP_010093033.1	YP_003969369.1	4	879630.0	Aeromonas phage phiAS5	Viruses; Duplodnaviria; Heunggongvirae; Uroviricota; Caudoviricetes; Straboviridae; Chrysonvirus; Chrysonvirus as5		645.0	Aeromonas salmonicida	Bacteria; Pseudomonadota; Gammaproteobacteria; Aeromonadales; Aeromonadaceae; Aeromonas	Bacteria
YP_010093029.1	YP_010093029.1	4	2053701.0	Aeromonas phage Ah1	Viruses; Duplodnaviria; Heunggongvirae; Uroviricota; Caudoviricetes; Straboviridae; Cinqassovirus; Cinqassovirus ah1		644.0	Aeromonas hydrophila	Bacteria; Pseudomonadota; Gammaproteobacteria; Aeromonadales; Aeromonadaceae; Aeromonas	Bacteria
YP_010093029.1	NP_944175.1	4	2880362.0	Aeromonas phage Aeh1	Viruses; Duplodnaviria; Heunggongvirae; Uroviricota; Caudoviricetes; Straboviridae; Cinqassovirus; Cinqassovirus aeh1		644.0	Aeromonas hydrophila	Bacteria; Pseudomonadota; Gammaproteobacteria; Aeromonadales; Aeromonadaceae; Aeromonas	Bacteria
YP_010093029.1	YP_009011706.1	4	926067.0	Aeromonas phage PX29	Viruses; Duplodnaviria; Heunggongvirae; Uroviricota; Caudoviricetes; Straboviridae; Angelvirus; Angelvirus px29		645.0	Aeromonas salmonicida	Bacteria; Pseudomonadota; Gammaproteobacteria; Aeromonadales; Aeromonadaceae; Aeromonas	Bacteria
YP_010093029.1	YP_003969365.1	4	879630.0	Aeromonas phage phiAS5	Viruses; Duplodnaviria; Heunggongvirae; Uroviricota; Caudoviricetes; Straboviridae; Chrysonvirus; Chrysonvirus as5		645.0	Aeromonas salmonicida	Bacteria; Pseudomonadota; Gammaproteobacteria; Aeromonadales; Aeromonadaceae; Aeromonas	Bacteria
YP_010093028.1	YP_010093028.1	4	2053701.0	Aeromonas phage Ah1	Viruses; Duplodnaviria; Heunggongvirae; Uroviricota; Caudoviricetes; Straboviridae; Cinqassovirus; Cinqassovirus ah1		644.0	Aeromonas hydrophila	Bacteria; Pseudomonadota; Gammaproteobacteria; Aeromonadales; Aeromonadaceae; Aeromonas	Bacteria
YP_010093028.1	NP_944174.1	4	2880362.0	Aeromonas phage Aeh1	Viruses; Duplodnaviria; Heunggongvirae; Uroviricota; Caudoviricetes; Straboviridae; Cinqassovirus; Cinqassovirus aeh1		644.0	Aeromonas hydrophila	Bacteria; Pseudomonadota; Gammaproteobacteria; Aeromonadales; Aeromonadaceae; Aeromonas	Bacteria
YP_010093028.1	YP_009011705.1	4	926067.0	Aeromonas phage PX29	Viruses; Duplodnaviria; Heunggongvirae; Uroviricota; Caudoviricetes; Straboviridae; Angelvirus; Angelvirus px29		645.0	Aeromonas salmonicida	Bacteria; Pseudomonadota; Gammaproteobacteria; Aeromonadales; Aeromonadaceae; Aeromonas	Bacteria
YP_010093028.1	YP_003969364.1	4	879630.0	Aeromonas phage phiAS5	Viruses; Duplodnaviria; Heunggongvirae; Uroviricota; Caudoviricetes; Straboviridae; Chrysonvirus; Chrysonvirus as5		645.0	Aeromonas salmonicida	Bacteria; Pseudomonadota; Gammaproteobacteria; Aeromonadales; Aeromonadaceae; Aeromonas	Bacteria
YP_010093027.1	YP_010093027.1	4	2053701.0	Aeromonas phage Ah1	Viruses; Duplodnaviria; Heunggongvirae; Uroviricota; Caudoviricetes; Straboviridae; Cinqassovirus; Cinqassovirus ah1		644.0	Aeromonas hydrophila	Bacteria; Pseudomonadota; Gammaproteobacteria; Aeromonadales; Aeromonadaceae; Aeromonas	Bacteria
YP_010093027.1	NP_944173.1	4	2880362.0	Aeromonas phage Aeh1	Viruses; Duplodnaviria; Heunggongvirae; Uroviricota; Caudoviricetes; Straboviridae; Cinqassovirus; Cinqassovirus aeh1		644.0	Aeromonas hydrophila	Bacteria; Pseudomonadota; Gammaproteobacteria; Aeromonadales; Aeromonadaceae; Aeromonas	Bacteria
YP_010093027.1	YP_009011704.1	4	926067.0	Aeromonas phage PX29	Viruses; Duplodnaviria; Heunggongvirae; Uroviricota; Caudoviricetes; Straboviridae; Angelvirus; Angelvirus px29		645.0	Aeromonas salmonicida	Bacteria; Pseudomonadota; Gammaproteobacteria; Aeromonadales; Aeromonadaceae; Aeromonas	Bacteria
YP_010093027.1	YP_003969363.1	4	879630.0	Aeromonas phage phiAS5	Viruses; Duplodnaviria; Heunggongvirae; Uroviricota; Caudoviricetes; Straboviridae; Chrysonvirus; Chrysonvirus as5		645.0	Aeromonas salmonicida	Bacteria; Pseudomonadota; Gammaproteobacteria; Aeromonadales; Aeromonadaceae; Aeromonas	Bacteria
YP_010093021.1	YP_010093021.1	4	2053701.0	Aeromonas phage Ah1	Viruses; Duplodnaviria; Heunggongvirae; Uroviricota; Caudoviricetes; Straboviridae; Cinqassovirus; Cinqassovirus ah1		644.0	Aeromonas hydrophila	Bacteria; Pseudomonadota; Gammaproteobacteria; Aeromonadales; Aeromonadaceae; Aeromonas	Bacteria
YP_010093021.1	NP_944166.1	4	2880362.0	Aeromonas phage Aeh1	Viruses; Duplodnaviria; Heunggongvirae; Uroviricota; Caudoviricetes; Straboviridae; Cinqassovirus; Cinqassovirus aeh1		644.0	Aeromonas hydrophila	Bacteria; Pseudomonadota; Gammaproteobacteria; Aeromonadales; Aeromonadaceae; Aeromonas	Bacteria
YP_010093021.1	YP_010093022.1	4	2053701.0	Aeromonas phage Ah1	Viruses; Duplodnaviria; Heunggongvirae; Uroviricota; Caudoviricetes; Straboviridae; Cinqassovirus; Cinqassovirus ah1		644.0	Aeromonas hydrophila	Bacteria; Pseudomonadota; Gammaproteobacteria; Aeromonadales; Aeromonadaceae; Aeromonas	Bacteria
YP_010093021.1	YP_003969358.1	4	879630.0	Aeromonas phage phiAS5	Viruses; Duplodnaviria; Heunggongvirae; Uroviricota; Caudoviricetes; Straboviridae; Chrysonvirus; Chrysonvirus as5		645.0	Aeromonas salmonicida	Bacteria; Pseudomonadota; Gammaproteobacteria; Aeromonadales; Aeromonadaceae; Aeromonas	Bacteria
YP_010093005.1	YP_010093005.1	2	2053701.0	Aeromonas phage Ah1	Viruses; Duplodnaviria; Heunggongvirae; Uroviricota; Caudoviricetes; Straboviridae; Cinqassovirus; Cinqassovirus ah1		644.0	Aeromonas hydrophila	Bacteria; Pseudomonadota; Gammaproteobacteria; Aeromonadales; Aeromonadaceae; Aeromonas	Bacteria
YP_010093005.1	NP_944148.1	2	2880362.0	Aeromonas phage Aeh1	Viruses; Duplodnaviria; Heunggongvirae; Uroviricota; Caudoviricetes; Straboviridae; Cinqassovirus; Cinqassovirus aeh1		644.0	Aeromonas hydrophila	Bacteria; Pseudomonadota; Gammaproteobacteria; Aeromonadales; Aeromonadaceae; Aeromonas	Bacteria
YP_010092995.1	YP_010092995.1	1	2053701.0	Aeromonas phage Ah1	Viruses; Duplodnaviria; Heunggongvirae; Uroviricota; Caudoviricetes; Straboviridae; Cinqassovirus; Cinqassovirus ah1		644.0	Aeromonas hydrophila	Bacteria; Pseudomonadota; Gammaproteobacteria; Aeromonadales; Aeromonadaceae; Aeromonas	Bacteria
YP_010092994.1	YP_010092994.1	4	2053701.0	Aeromonas phage Ah1	Viruses; Duplodnaviria; Heunggongvirae; Uroviricota; Caudoviricetes; Straboviridae; Cinqassovirus; Cinqassovirus ah1		644.0	Aeromonas hydrophila	Bacteria; Pseudomonadota; Gammaproteobacteria; Aeromonadales; Aeromonadaceae; Aeromonas	Bacteria
YP_010092994.1	NP_944137.1	4	2880362.0	Aeromonas phage Aeh1	Viruses; Duplodnaviria; Heunggongvirae; Uroviricota; Caudoviricetes; Straboviridae; Cinqassovirus; Cinqassovirus aeh1		644.0	Aeromonas hydrophila	Bacteria; Pseudomonadota; Gammaproteobacteria; Aeromonadales; Aeromonadaceae; Aeromonas	Bacteria
YP_010092994.1	YP_003969333.1	4	879630.0	Aeromonas phage phiAS5	Viruses; Duplodnaviria; Heunggongvirae; Uroviricota; Caudoviricetes; Straboviridae; Chrysonvirus; Chrysonvirus as5		645.0	Aeromonas salmonicida	Bacteria; Pseudomonadota; Gammaproteobacteria; Aeromonadales; Aeromonadaceae; Aeromonas	Bacteria
YP_010092994.1	YP_009011671.1	4	926067.0	Aeromonas phage PX29	Viruses; Duplodnaviria; Heunggongvirae; Uroviricota; Caudoviricetes; Straboviridae; Angelvirus; Angelvirus px29		645.0	Aeromonas salmonicida	Bacteria; Pseudomonadota; Gammaproteobacteria; Aeromonadales; Aeromonadaceae; Aeromonas	Bacteria
YP_010092989.1	YP_010092989.1	372	2053701.0	Aeromonas phage Ah1	Viruses; Duplodnaviria; Heunggongvirae; Uroviricota; Caudoviricetes; Straboviridae; Cinqassovirus; Cinqassovirus ah1		644.0	Aeromonas hydrophila	Bacteria; Pseudomonadota; Gammaproteobacteria; Aeromonadales; Aeromonadaceae; Aeromonas	Bacteria
YP_010092989.1	NP_944131.1	372	2880362.0	Aeromonas phage Aeh1	Viruses; Duplodnaviria; Heunggongvirae; Uroviricota; Caudoviricetes; Straboviridae; Cinqassovirus; Cinqassovirus aeh1		644.0	Aeromonas hydrophila	Bacteria; Pseudomonadota; Gammaproteobacteria; Aeromonadales; Aeromonadaceae; Aeromonas	Bacteria
YP_010092989.1	YP_009011666.1	372	926067.0	Aeromonas phage PX29	Viruses; Duplodnaviria; Heunggongvirae; Uroviricota; Caudoviricetes; Straboviridae; Angelvirus; Angelvirus px29		645.0	Aeromonas salmonicida	Bacteria; Pseudomonadota; Gammaproteobacteria; Aeromonadales; Aeromonadaceae; Aeromonas	Bacteria
YP_010092989.1	YP_003969327.1	372	879630.0	Aeromonas phage phiAS5	Viruses; Duplodnaviria; Heunggongvirae; Uroviricota; Caudoviricetes; Straboviridae; Chrysonvirus; Chrysonvirus as5		645.0	Aeromonas salmonicida	Bacteria; Pseudomonadota; Gammaproteobacteria; Aeromonadales; Aeromonadaceae; Aeromonas	Bacteria
YP_010092989.1	YP_656401.1	372	2911441.0	Aeromonas phage 25	Viruses; Duplodnaviria; Heunggongvirae; Uroviricota; Caudoviricetes; Straboviridae; Tulanevirus; Tulanevirus bteighttwo		645.0	Aeromonas salmonicida	Bacteria; Pseudomonadota; Gammaproteobacteria; Aeromonadales; Aeromonadaceae; Aeromonas	Bacteria
YP_010092989.1	YP_009883907.1	372	2601678.0	Serratia phage Muldoon	Viruses; Duplodnaviria; Heunggongvirae; Uroviricota; Caudoviricetes; Muldoonvirus; Muldoonvirus muldoon		615.0	Serratia marcescens	Bacteria; Pseudomonadota; Gammaproteobacteria; Enterobacterales; Yersiniaceae; Serratia	Bacteria
YP_010092989.1	YP_010095965.1	372	2163979.0	Aeromonas phage 60AhydR15PP	Viruses; Duplodnaviria; Heunggongvirae; Uroviricota; Caudoviricetes; Straboviridae; Tulanevirus; Tulanevirus 60ahydrpp		644.0	Aeromonas hydrophila	Bacteria; Pseudomonadota; Gammaproteobacteria; Aeromonadales; Aeromonadaceae; Aeromonas	Bacteria
YP_010092989.1	YP_010095672.1	372	2163978.0	Aeromonas phage 50AhydR13PP	Viruses; Duplodnaviria; Heunggongvirae; Uroviricota; Caudoviricetes; Straboviridae; Tulanevirus; Tulanevirus 50ahydr13pp		644.0	Aeromonas hydrophila	Bacteria; Pseudomonadota; Gammaproteobacteria; Aeromonadales; Aeromonadaceae; Aeromonas	Bacteria
YP_010092989.1	YP_009613017.1	372	2026082.0	Aeromonas phage AS-gz	Viruses; Duplodnaviria; Heunggongvirae; Uroviricota; Caudoviricetes; Straboviridae; Tulanevirus; Tulanevirus asgz		644.0	Aeromonas hydrophila	Bacteria; Pseudomonadota; Gammaproteobacteria; Aeromonadales; Aeromonadaceae; Aeromonas	Bacteria
YP_010092989.1	YP_010091802.1	372	1892569.0	Cronobacter phage Pet-CM3-4	Viruses; Duplodnaviria; Heunggongvirae; Uroviricota; Caudoviricetes; Straboviridae; Tevenvirinae; Karamvirus; Karamvirus petcm34		1159491.0	Cronobacter malonaticus LMG 23826	Bacteria; Pseudomonadota; Gammaproteobacteria; Enterobacterales; Enterobacteriaceae; Cronobacter; Cronobacter malonaticus	Bacteria
YP_010092989.1	YP_009030246.1	372	1481112.0	Serratia phage PS2	Viruses; Duplodnaviria; Heunggongvirae; Uroviricota; Caudoviricetes; Muldoonvirus; Muldoonvirus PS2		615.0	Serratia marcescens	Bacteria; Pseudomonadota; Gammaproteobacteria; Enterobacterales; Yersiniaceae; Serratia	Bacteria
YP_010092989.1	YP_007677888.1	372	1198014.0	Aeromonas phage Aes012	Viruses; Duplodnaviria; Heunggongvirae; Uroviricota; Caudoviricetes; Straboviridae; Tulanevirus; Tulanevirus aes12		647.0	Aeromonas sp.	Bacteria; Pseudomonadota; Gammaproteobacteria; Aeromonadales; Aeromonadaceae; Aeromonas	Bacteria
YP_010092989.1	YP_007010849.1	372	1198013.0	Aeromonas phage Aes508	Viruses; Duplodnaviria; Heunggongvirae; Uroviricota; Caudoviricetes; Straboviridae; Tulanevirus; Tulanevirus aes508		645.0	Aeromonas salmonicida	Bacteria; Pseudomonadota; Gammaproteobacteria; Aeromonadales; Aeromonadaceae; Aeromonas	Bacteria
YP_010092989.1	YP_004010045.1	372	709484.0	Enterobacter phage CC31	Viruses; Duplodnaviria; Heunggongvirae; Uroviricota; Caudoviricetes; Straboviridae; Tevenvirinae; Karamvirus; Karamvirus cc31		562.0	Escherichia coli	Bacteria; Pseudomonadota; Gammaproteobacteria; Enterobacterales; Enterobacteriaceae; Escherichia	Bacteria
YP_010092989.1	YP_003969110.1	372	879628.0	Aeromonas phage phiAS4	Viruses; Duplodnaviria; Heunggongvirae; Uroviricota; Caudoviricetes; Straboviridae; Tulanevirus; Tulanevirus as4		645.0	Aeromonas salmonicida	Bacteria; Pseudomonadota; Gammaproteobacteria; Aeromonadales; Aeromonadaceae; Aeromonas	Bacteria
YP_010092989.1	NP_049796.1	372	2681598.0	Escherichia phage T4	Viruses; Duplodnaviria; Heunggongvirae; Uroviricota; Caudoviricetes; Straboviridae; Tevenvirinae; Tequatrovirus; Tequatrovirus T4		562.0	Escherichia coli	Bacteria; Pseudomonadota; Gammaproteobacteria; Enterobacterales; Enterobacteriaceae; Escherichia	Bacteria
YP_010092989.1	YP_010106068.1	372	2712972.0	Phage NBEco003	Viruses; Duplodnaviria; Heunggongvirae; Uroviricota; Caudoviricetes; Straboviridae; Tevenvirinae; Tequatrovirus; Tequatrovirus nbeco		561.0	Escherichia	Bacteria; Pseudomonadota; Gammaproteobacteria; Enterobacterales; Enterobacteriaceae	Bacteria
YP_010092989.1	YP_010077681.1	372	2691085.0	Yersinia phage vB_YepM_ZN18	Viruses; Duplodnaviria; Heunggongvirae; Uroviricota; Caudoviricetes; Straboviridae; Tevenvirinae; Tequatrovirus; Tequatrovirus zeen18		633.0	Yersinia pseudotuberculosis	Bacteria; Pseudomonadota; Gammaproteobacteria; Enterobacterales; Yersiniaceae; Yersinia; Yersinia pseudotuberculosis complex	Bacteria
YP_010092989.1	YP_010075721.1	372	2716729.0	Serratia phage PhiZZ30	Viruses; Duplodnaviria; Heunggongvirae; Uroviricota; Caudoviricetes; Straboviridae; Tevenvirinae; Tequatrovirus; Tequatrovirus zeezeethirty		104623.0	Serratia sp. ATCC 39006	Bacteria; Pseudomonadota; Gammaproteobacteria; Enterobacterales; Yersiniaceae; Serratia	Bacteria
YP_010092989.1	YP_010075450.1	372	2656520.0	Salmonella phage pSe_SNUABM_01	Viruses; Duplodnaviria; Heunggongvirae; Uroviricota; Caudoviricetes; Straboviridae; Tevenvirinae; Tequatrovirus; Tequatrovirus snuabm		149539.0	Salmonella enterica subsp. enterica serovar Enteritidis	Bacteria; Pseudomonadota; Gammaproteobacteria; Enterobacterales; Enterobacteriaceae; Salmonella; Salmonella enterica	Bacteria
YP_010092989.1	YP_010074586.1	372	2697539.0	Escherichia phage teqskov	Viruses; Duplodnaviria; Heunggongvirae; Uroviricota; Caudoviricetes; Straboviridae; Tevenvirinae; Tequatrovirus; Tequatrovirus teqskov		511145.0	Escherichia coli str. K-12 substr. MG1655	Bacteria; Pseudomonadota; Gammaproteobacteria; Enterobacterales; Enterobacteriaceae; Escherichia; Escherichia coli	Bacteria
YP_010092989.1	YP_010074384.1	372	2697537.0	Escherichia phage teqhad	Viruses; Duplodnaviria; Heunggongvirae; Uroviricota; Caudoviricetes; Straboviridae; Tevenvirinae; Tequatrovirus; Tequatrovirus teqhad		511145.0	Escherichia coli str. K-12 substr. MG1655	Bacteria; Pseudomonadota; Gammaproteobacteria; Enterobacterales; Enterobacteriaceae; Escherichia; Escherichia coli	Bacteria
YP_010092989.1	YP_010074113.1	372	2697536.0	Escherichia phage teqdroes	Viruses; Duplodnaviria; Heunggongvirae; Uroviricota; Caudoviricetes; Straboviridae; Tevenvirinae; Tequatrovirus; Tequatrovirus teqdroes		511145.0	Escherichia coli str. K-12 substr. MG1655	Bacteria; Pseudomonadota; Gammaproteobacteria; Enterobacterales; Enterobacteriaceae; Escherichia; Escherichia coli	Bacteria
YP_010092989.1	YP_010072744.1	372	2750851.0	Escherichia phage vB_EcoM_Ozark	Viruses; Duplodnaviria; Heunggongvirae; Uroviricota; Caudoviricetes; Straboviridae; Tevenvirinae; Tequatrovirus; Tequatrovirus ozark		562.0	Escherichia coli	Bacteria; Pseudomonadota; Gammaproteobacteria; Enterobacterales; Enterobacteriaceae; Escherichia	Bacteria
YP_010092989.1	YP_010071929.1	372	2750850.0	Escherichia phage vB_EcoM_Lutter	Viruses; Duplodnaviria; Heunggongvirae; Uroviricota; Caudoviricetes; Straboviridae; Tevenvirinae; Tequatrovirus; Tequatrovirus lutter		2072453.0	Escherichia coli O104	Bacteria; Pseudomonadota; Gammaproteobacteria; Enterobacterales; Enterobacteriaceae; Escherichia; Escherichia coli	Bacteria
YP_010092989.1	YP_010070950.1	372	2724310.0	Escherichia phage vB_EcoM_IME537	Viruses; Duplodnaviria; Heunggongvirae; Uroviricota; Caudoviricetes; Straboviridae; Tevenvirinae; Tequatrovirus; Tequatrovirus ime537		562.0	Escherichia coli	Bacteria; Pseudomonadota; Gammaproteobacteria; Enterobacterales; Enterobacteriaceae; Escherichia	Bacteria
YP_010092989.1	YP_010068959.1	372	2696339.0	Escherichia phage F2	Viruses; Duplodnaviria; Heunggongvirae; Uroviricota; Caudoviricetes; Straboviridae; Tevenvirinae; Tequatrovirus; Tequatrovirus efftwo		562.0	Escherichia coli	Bacteria; Pseudomonadota; Gammaproteobacteria; Enterobacterales; Enterobacteriaceae; Escherichia	Bacteria
YP_010092989.1	YP_010068671.1	372	2750846.0	Escherichia phage vB_EcoM_F1	Viruses; Duplodnaviria; Heunggongvirae; Uroviricota; Caudoviricetes; Straboviridae; Tevenvirinae; Tequatrovirus; Tequatrovirus effone		562.0	Escherichia coli	Bacteria; Pseudomonadota; Gammaproteobacteria; Enterobacterales; Enterobacteriaceae; Escherichia	Bacteria
YP_010092989.1	YP_010065824.1	372	2716727.0	Citrobacter phage PhiZZ23	Viruses; Duplodnaviria; Heunggongvirae; Uroviricota; Caudoviricetes; Straboviridae; Tevenvirinae; Tequatrovirus; Tequatrovirus zeezee23		67825.0	Citrobacter rodentium	Bacteria; Pseudomonadota; Gammaproteobacteria; Enterobacterales; Enterobacteriaceae; Citrobacter	Bacteria
YP_010092989.1	YP_010065551.1	372	2716728.0	Citrobacter phage PhiZZ6	Viruses; Duplodnaviria; Heunggongvirae; Uroviricota; Caudoviricetes; Straboviridae; Tevenvirinae; Tequatrovirus; Tequatrovirus zeezeesix		67825.0	Citrobacter rodentium	Bacteria; Pseudomonadota; Gammaproteobacteria; Enterobacterales; Enterobacteriaceae; Citrobacter	Bacteria
YP_010092989.1	YP_002854516.1	372	2681597.0	Escherichia phage RB14	Viruses; Duplodnaviria; Heunggongvirae; Uroviricota; Caudoviricetes; Straboviridae; Tevenvirinae; Tequatrovirus; Tequatrovirus RB14		1.0	root		Bacteria
YP_010092989.1	YP_803122.1	372	2681602.0	Escherichia phage RB32	Viruses; Duplodnaviria; Heunggongvirae; Uroviricota; Caudoviricetes; Straboviridae; Tevenvirinae; Tequatrovirus; Tequatrovirus RB32		562.0	Escherichia coli	Bacteria; Pseudomonadota; Gammaproteobacteria; Enterobacterales; Enterobacteriaceae; Escherichia	Bacteria
YP_010092989.1	YP_010099996.1	372	2479933.0	Escherichia phage p000v	Viruses; Duplodnaviria; Heunggongvirae; Uroviricota; Caudoviricetes; Straboviridae; Tevenvirinae; Mosigvirus; Mosigvirus p000v		562.0	Escherichia coli	Bacteria; Pseudomonadota; Gammaproteobacteria; Enterobacterales; Enterobacteriaceae; Escherichia	Bacteria
YP_010092989.1	YP_010099735.1	372	2448909.0	Escherichia phage MLF4	Viruses; Duplodnaviria; Heunggongvirae; Uroviricota; Caudoviricetes; Straboviridae; Tevenvirinae; Tequatrovirus; Tequatrovirus mlf4		562.0	Escherichia coli	Bacteria; Pseudomonadota; Gammaproteobacteria; Enterobacterales; Enterobacteriaceae; Escherichia	Bacteria
YP_010092989.1	YP_010096261.1	372	2234080.0	Escherichia phage SF	Viruses; Duplodnaviria; Heunggongvirae; Uroviricota; Caudoviricetes; Straboviridae; Tevenvirinae; Mosigvirus; Mosigvirus sf		83334.0	Escherichia coli O157:H7	Bacteria; Pseudomonadota; Gammaproteobacteria; Enterobacterales; Enterobacteriaceae; Escherichia; Escherichia coli	Bacteria
YP_010092989.1	YP_010094507.1	372	2163889.0	Enterobacteria phage vB_EcoM_IME339	Viruses; Duplodnaviria; Heunggongvirae; Uroviricota; Caudoviricetes; Straboviridae; Tevenvirinae; Tequatrovirus; Tequatrovirus ecomim339		469008.0	Escherichia coli BL21(DE3)	Bacteria; Pseudomonadota; Gammaproteobacteria; Enterobacterales; Enterobacteriaceae; Escherichia; Escherichia coli	Bacteria
YP_010092989.1	YP_010093235.1	372	2340715.0	Shigella phage phi25-307	Viruses; Duplodnaviria; Heunggongvirae; Uroviricota; Caudoviricetes; Straboviridae; Tevenvirinae; Mosigvirus; Mosigvirus 25307		624.0	Shigella sonnei	Bacteria; Pseudomonadota; Gammaproteobacteria; Enterobacterales; Enterobacteriaceae; Shigella	Bacteria
YP_010092989.1	YP_010091486.1	372	2052931.0	Yersinia phage fPS-65	Viruses; Duplodnaviria; Heunggongvirae; Uroviricota; Caudoviricetes; Straboviridae; Tevenvirinae; Tequatrovirus; Tequatrovirus fps65		633.0	Yersinia pseudotuberculosis	Bacteria; Pseudomonadota; Gammaproteobacteria; Enterobacterales; Yersiniaceae; Yersinia; Yersinia pseudotuberculosis complex	Bacteria
YP_010092989.1	YP_010091215.1	372	2052932.0	Yersinia phage fPS-90	Viruses; Duplodnaviria; Heunggongvirae; Uroviricota; Caudoviricetes; Straboviridae; Tevenvirinae; Tequatrovirus; Tequatrovirus fps90		633.0	Yersinia pseudotuberculosis	Bacteria; Pseudomonadota; Gammaproteobacteria; Enterobacterales; Yersiniaceae; Yersinia; Yersinia pseudotuberculosis complex	Bacteria
YP_010092989.1	YP_010077173.1	372	2321390.0	Yersinia phage PYPS2T	Viruses; Duplodnaviria; Heunggongvirae; Uroviricota; Caudoviricetes; Straboviridae; Tevenvirinae; Tequatrovirus; Tequatrovirus pyps2t		562.0	Escherichia coli	Bacteria; Pseudomonadota; Gammaproteobacteria; Enterobacterales; Enterobacteriaceae; Escherichia	Bacteria
YP_010092989.1	YP_010077065.1	372	2052930.0	Yersinia phage fPS-2	Viruses; Duplodnaviria; Heunggongvirae; Uroviricota; Caudoviricetes; Straboviridae; Tevenvirinae; Tequatrovirus; Tequatrovirus fps2		633.0	Yersinia pseudotuberculosis	Bacteria; Pseudomonadota; Gammaproteobacteria; Enterobacterales; Yersiniaceae; Yersinia; Yersinia pseudotuberculosis complex	Bacteria
YP_010092989.1	YP_010076380.1	372	2024321.0	Shigella phage Sf23	Viruses; Duplodnaviria; Heunggongvirae; Uroviricota; Caudoviricetes; Straboviridae; Tevenvirinae; Tequatrovirus; Tequatrovirus sf23		621.0	Shigella boydii	Bacteria; Pseudomonadota; Gammaproteobacteria; Enterobacterales; Enterobacteriaceae; Shigella	Bacteria
YP_010092989.1	YP_010076269.1	372	2591063.0	Shigella phage JK45	Viruses; Duplodnaviria; Heunggongvirae; Uroviricota; Caudoviricetes; Straboviridae; Tevenvirinae; Tequatrovirus; Tequatrovirus jaykay		668369.0	Escherichia coli DH5[alpha]	Bacteria; Pseudomonadota; Gammaproteobacteria; Enterobacterales; Enterobacteriaceae; Escherichia; Escherichia coli	Bacteria
YP_010092989.1	YP_010075987.1	372	2591056.0	Shigella phage CM8	Viruses; Duplodnaviria; Heunggongvirae; Uroviricota; Caudoviricetes; Straboviridae; Tevenvirinae; Tequatrovirus; Tequatrovirus cm8		511693.0	Escherichia coli BL21	Bacteria; Pseudomonadota; Gammaproteobacteria; Enterobacterales; Enterobacteriaceae; Escherichia; Escherichia coli	Bacteria
YP_010092989.1	YP_010075075.1	372	2025823.0	Salmonella phage SG1	Viruses; Duplodnaviria; Heunggongvirae; Uroviricota; Caudoviricetes; Straboviridae; Tevenvirinae; Tequatrovirus; Tequatrovirus sgallinarium		594.0	Salmonella enterica subsp. enterica serovar Gallinarum	Bacteria; Pseudomonadota; Gammaproteobacteria; Enterobacterales; Enterobacteriaceae; Salmonella; Salmonella enterica	Bacteria
YP_010092989.1	YP_010073835.1	372	2060721.0	Escherichia phage T2	Viruses; Duplodnaviria; Heunggongvirae; Uroviricota; Caudoviricetes; Straboviridae; Tevenvirinae; Tequatrovirus; Tequatrovirus T2		562.0	Escherichia coli	Bacteria; Pseudomonadota; Gammaproteobacteria; Enterobacterales; Enterobacteriaceae; Escherichia	Bacteria
YP_010092989.1	YP_010073555.1	372	2060720.0	Escherichia phage PP01	Viruses; Duplodnaviria; Heunggongvirae; Uroviricota; Caudoviricetes; Straboviridae; Tevenvirinae; Tequatrovirus; Tequatrovirus pp01		561.0	Escherichia	Bacteria; Pseudomonadota; Gammaproteobacteria; Enterobacterales; Enterobacteriaceae	Bacteria
YP_010092989.1	YP_010072853.1	372	2315580.0	Escherichia phage vB_vPM_PD112	Viruses; Duplodnaviria; Heunggongvirae; Uroviricota; Caudoviricetes; Straboviridae; Tevenvirinae; Tequatrovirus; Tequatrovirus pd112		562.0	Escherichia coli	Bacteria; Pseudomonadota; Gammaproteobacteria; Enterobacterales; Enterobacteriaceae; Escherichia	Bacteria
YP_010092989.1	YP_010072471.1	372	2508177.0	Escherichia phage vB_EcoM_OE5505	Viruses; Duplodnaviria; Heunggongvirae; Uroviricota; Caudoviricetes; Straboviridae; Tevenvirinae; Tequatrovirus; Tequatrovirus oe5505		562.0	Escherichia coli	Bacteria; Pseudomonadota; Gammaproteobacteria; Enterobacterales; Enterobacteriaceae; Escherichia	Bacteria
YP_010092989.1	YP_010072194.1	372	2184699.0	Escherichia phage vB_EcoM_NBG2	Viruses; Duplodnaviria; Heunggongvirae; Uroviricota; Caudoviricetes; Straboviridae; Tevenvirinae; Tequatrovirus; Tequatrovirus ecomnbg2		562.0	Escherichia coli	Bacteria; Pseudomonadota; Gammaproteobacteria; Enterobacterales; Enterobacteriaceae; Escherichia	Bacteria
YP_010092989.1	YP_010071654.1	372	2218499.0	Escherichia phage KIT03	Viruses; Duplodnaviria; Heunggongvirae; Uroviricota; Caudoviricetes; Straboviridae; Tevenvirinae; Tequatrovirus; Tequatrovirus kit03		83334.0	Escherichia coli O157:H7	Bacteria; Pseudomonadota; Gammaproteobacteria; Enterobacterales; Enterobacteriaceae; Escherichia; Escherichia coli	Bacteria
YP_010092989.1	YP_010071386.1	372	2508180.0	Escherichia phage vB_EcoM_KAW1E185	Viruses; Duplodnaviria; Heunggongvirae; Uroviricota; Caudoviricetes; Straboviridae; Tevenvirinae; Tequatrovirus; Tequatrovirus kaw		562.0	Escherichia coli	Bacteria; Pseudomonadota; Gammaproteobacteria; Enterobacterales; Enterobacteriaceae; Escherichia	Bacteria
YP_010092989.1	YP_010070834.1	372	2508181.0	Escherichia phage vB_EcoM_G9062	Viruses; Duplodnaviria; Heunggongvirae; Uroviricota; Caudoviricetes; Straboviridae; Tevenvirinae; Tequatrovirus; Tequatrovirus gee9062		562.0	Escherichia coli	Bacteria; Pseudomonadota; Gammaproteobacteria; Enterobacterales; Enterobacteriaceae; Escherichia	Bacteria
YP_010092989.1	YP_010070562.1	372	2502306.0	Escherichia phage vB_EcoM_G4507	Viruses; Duplodnaviria; Heunggongvirae; Uroviricota; Caudoviricetes; Straboviridae; Tevenvirinae; Tequatrovirus; Tequatrovirus gee4507		562.0	Escherichia coli	Bacteria; Pseudomonadota; Gammaproteobacteria; Enterobacterales; Enterobacteriaceae; Escherichia	Bacteria
YP_010092989.1	YP_010070283.1	372	2502301.0	Escherichia phage vB_EcoM_G4498	Viruses; Duplodnaviria; Heunggongvirae; Uroviricota; Caudoviricetes; Straboviridae; Tevenvirinae; Tequatrovirus; Tequatrovirus gee4498		562.0	Escherichia coli	Bacteria; Pseudomonadota; Gammaproteobacteria; Enterobacterales; Enterobacteriaceae; Escherichia	Bacteria
YP_010092989.1	YP_010070009.1	372	2502303.0	Escherichia phage vB_EcoM_G50	Viruses; Duplodnaviria; Heunggongvirae; Uroviricota; Caudoviricetes; Straboviridae; Tevenvirinae; Tequatrovirus; Tequatrovirus gee50		562.0	Escherichia coli	Bacteria; Pseudomonadota; Gammaproteobacteria; Enterobacterales; Enterobacteriaceae; Escherichia	Bacteria
YP_010092989.1	YP_010069742.1	372	2081604.0	Escherichia phage vB_EcoM-G28	Viruses; Duplodnaviria; Heunggongvirae; Uroviricota; Caudoviricetes; Straboviridae; Tevenvirinae; Tequatrovirus; Tequatrovirus ecomg28		562.0	Escherichia coli	Bacteria; Pseudomonadota; Gammaproteobacteria; Enterobacterales; Enterobacteriaceae; Escherichia	Bacteria
YP_010092989.1	YP_010069474.1	372	2508179.0	Escherichia phage vB_EcoM_G8	Viruses; Duplodnaviria; Heunggongvirae; Uroviricota; Caudoviricetes; Straboviridae; Tevenvirinae; Tequatrovirus; Tequatrovirus geeight		562.0	Escherichia coli	Bacteria; Pseudomonadota; Gammaproteobacteria; Enterobacterales; Enterobacteriaceae; Escherichia	Bacteria
YP_010092989.1	YP_010069203.1	372	2079315.0	Escherichia phage vB_EcoM-fFiEco06	Viruses; Duplodnaviria; Heunggongvirae; Uroviricota; Caudoviricetes; Straboviridae; Tevenvirinae; Tequatrovirus; Tequatrovirus ecombl75		562.0	Escherichia coli	Bacteria; Pseudomonadota; Gammaproteobacteria; Enterobacterales; Enterobacteriaceae; Escherichia	Bacteria
YP_010092989.1	YP_010068417.1	372	2025816.0	Escherichia phage ECO4	Viruses; Duplodnaviria; Heunggongvirae; Uroviricota; Caudoviricetes; Straboviridae; Tevenvirinae; Tequatrovirus; Tequatrovirus ec04		562.0	Escherichia coli	Bacteria; Pseudomonadota; Gammaproteobacteria; Enterobacterales; Enterobacteriaceae; Escherichia	Bacteria
YP_010092989.1	YP_010068089.1	372	2576882.0	Escherichia phage EcNP1	Viruses; Duplodnaviria; Heunggongvirae; Uroviricota; Caudoviricetes; Straboviridae; Tevenvirinae; Tequatrovirus; Tequatrovirus ecnp1		562.0	Escherichia coli	Bacteria; Pseudomonadota; Gammaproteobacteria; Enterobacterales; Enterobacteriaceae; Escherichia	Bacteria
YP_010092989.1	YP_010067862.1	372	2025815.0	Escherichia phage EC121	Viruses; Duplodnaviria; Heunggongvirae; Uroviricota; Caudoviricetes; Straboviridae; Tevenvirinae; Tequatrovirus; Tequatrovirus ec121		562.0	Escherichia coli	Bacteria; Pseudomonadota; Gammaproteobacteria; Enterobacterales; Enterobacteriaceae; Escherichia	Bacteria
YP_010092989.1	YP_010067598.1	372	2420240.0	Escherichia phage vB_EcoM_DalCa	Viruses; Duplodnaviria; Heunggongvirae; Uroviricota; Caudoviricetes; Straboviridae; Tevenvirinae; Tequatrovirus; Tequatrovirus ecomdalca		562.0	Escherichia coli	Bacteria; Pseudomonadota; Gammaproteobacteria; Enterobacterales; Enterobacteriaceae; Escherichia	Bacteria
YP_010092989.1	YP_010066473.1	372	2163890.0	Enterobacteria phage vB_EcoM_IME340	Viruses; Duplodnaviria; Heunggongvirae; Uroviricota; Caudoviricetes; Straboviridae; Tevenvirinae; Tequatrovirus; Tequatrovirus ecomime340		469008.0	Escherichia coli BL21(DE3)	Bacteria; Pseudomonadota; Gammaproteobacteria; Enterobacterales; Enterobacteriaceae; Escherichia; Escherichia coli	Bacteria
YP_010092989.1	YP_010065242.1	372	2079276.0	Citrobacter phage vB_CroM_CrRp10	Viruses; Duplodnaviria; Heunggongvirae; Uroviricota; Caudoviricetes; Straboviridae; Tevenvirinae; Tequatrovirus; Tequatrovirus cromcrrp10		67825.0	Citrobacter rodentium	Bacteria; Pseudomonadota; Gammaproteobacteria; Enterobacterales; Enterobacteriaceae; Citrobacter	Bacteria
YP_010092989.1	YP_009619114.1	372	2024309.0	Shigella phage Sf24	Viruses; Duplodnaviria; Heunggongvirae; Uroviricota; Caudoviricetes; Straboviridae; Tevenvirinae; Tequatrovirus; Tequatrovirus sf24		623.0	Shigella flexneri	Bacteria; Pseudomonadota; Gammaproteobacteria; Enterobacterales; Enterobacteriaceae; Shigella	Bacteria
YP_010092989.1	YP_009618990.1	372	2024308.0	Shigella phage Sf21	Viruses; Duplodnaviria; Heunggongvirae; Uroviricota; Caudoviricetes; Straboviridae; Tevenvirinae; Tequatrovirus; Tequatrovirus sf21		623.0	Shigella flexneri	Bacteria; Pseudomonadota; Gammaproteobacteria; Enterobacterales; Enterobacteriaceae; Shigella	Bacteria
YP_010092989.1	YP_009614833.1	372	2024320.0	Shigella phage Sf22	Viruses; Duplodnaviria; Heunggongvirae; Uroviricota; Caudoviricetes; Straboviridae; Tevenvirinae; Tequatrovirus; Tequatrovirus sf22		621.0	Shigella boydii	Bacteria; Pseudomonadota; Gammaproteobacteria; Enterobacterales; Enterobacteriaceae; Shigella	Bacteria
YP_010092989.1	YP_010581647.1	372	1837867.0	Escherichia phage UFV-AREG1	Viruses; Duplodnaviria; Heunggongvirae; Uroviricota; Caudoviricetes; Straboviridae; Tevenvirinae; Tequatrovirus; Tequatrovirus ufvareg1		1045010.0	Escherichia coli O157	Bacteria; Pseudomonadota; Gammaproteobacteria; Enterobacterales; Enterobacteriaceae; Escherichia; Escherichia coli	Bacteria
YP_010092989.1	YP_010278653.1	420								No Host
YP_010092989.1	YP_010228779.1	372	1965367.0	Escherichia phage HP3	Viruses; Duplodnaviria; Heunggongvirae; Uroviricota; Caudoviricetes; Straboviridae; Tevenvirinae; Mosigvirus; Mosigvirus hp3		562.0	Escherichia coli	Bacteria; Pseudomonadota; Gammaproteobacteria; Enterobacterales; Enterobacteriaceae; Escherichia	Bacteria
YP_010092989.1	YP_010278307.1	372	1871710.0	Shigella phage KNP5	Viruses; Duplodnaviria; Heunggongvirae; Uroviricota; Caudoviricetes; Straboviridae; Tevenvirinae; Tequatrovirus; Tequatrovirus knp5		625.0	Shigella sp.	Bacteria; Pseudomonadota; Gammaproteobacteria; Enterobacterales; Enterobacteriaceae; Shigella	Bacteria
YP_010092989.1	YP_010090021.1	372	1970776.0	Escherichia phage phiC120	Viruses; Duplodnaviria; Heunggongvirae; Uroviricota; Caudoviricetes; Straboviridae; Tevenvirinae; Mosigvirus; Mosigvirus c120		83334.0	Escherichia coli O157:H7	Bacteria; Pseudomonadota; Gammaproteobacteria; Enterobacterales; Enterobacteriaceae; Escherichia; Escherichia coli	Bacteria
YP_010092989.1	YP_010076796.1	372	1913049.0	Shigella phage SH7	Viruses; Duplodnaviria; Heunggongvirae; Uroviricota; Caudoviricetes; Straboviridae; Tevenvirinae; Tequatrovirus; Tequatrovirus sh7		625.0	Shigella sp.	Bacteria; Pseudomonadota; Gammaproteobacteria; Enterobacterales; Enterobacteriaceae; Shigella	Bacteria
YP_010092989.1	YP_010074905.1	372	1932889.0	Escherichia phage YUEEL01	Viruses; Duplodnaviria; Heunggongvirae; Uroviricota; Caudoviricetes; Straboviridae; Tevenvirinae; Tequatrovirus; Tequatrovirus cf2		562.0	Escherichia coli	Bacteria; Pseudomonadota; Gammaproteobacteria; Enterobacterales; Enterobacteriaceae; Escherichia	Bacteria
YP_010092989.1	YP_010073188.1	372	1837875.0	Escherichia phage PE37	Viruses; Duplodnaviria; Heunggongvirae; Uroviricota; Caudoviricetes; Straboviridae; Tevenvirinae; Tequatrovirus; Tequatrovirus pe37		562.0	Escherichia coli	Bacteria; Pseudomonadota; Gammaproteobacteria; Enterobacterales; Enterobacteriaceae; Escherichia	Bacteria
YP_010092989.1	YP_009608483.1	372	2005047.0	Escherichia phage ST0	Viruses; Duplodnaviria; Heunggongvirae; Uroviricota; Caudoviricetes; Straboviridae; Tevenvirinae; Mosigvirus; unclassified Mosigvirus; Escherichia virus ST0		2072452.0	Escherichia coli H8	Bacteria; Pseudomonadota; Gammaproteobacteria; Enterobacterales; Enterobacteriaceae; Escherichia; Escherichia coli	Bacteria
YP_010092989.1	YP_009290448.1	372	1815590.0	Escherichia phage vB_EcoM-UFV13	Viruses; Duplodnaviria; Heunggongvirae; Uroviricota; Caudoviricetes; Straboviridae; Tevenvirinae; Tequatrovirus; Tequatrovirus ecomufv133		562.0	Escherichia coli	Bacteria; Pseudomonadota; Gammaproteobacteria; Enterobacterales; Enterobacteriaceae; Escherichia	Bacteria
YP_010092989.1	YP_009289100.1	372	1863011.0	Shigella phage SHSML-52-1	Viruses; Duplodnaviria; Heunggongvirae; Uroviricota; Caudoviricetes; Straboviridae; Tevenvirinae; Mosigvirus; Mosigvirus shsm521		624.0	Shigella sonnei	Bacteria; Pseudomonadota; Gammaproteobacteria; Enterobacterales; Enterobacteriaceae; Shigella	Bacteria
YP_010092989.1	YP_009278907.1	372	1863009.0	Shigella phage SHFML-26	Viruses; Duplodnaviria; Heunggongvirae; Uroviricota; Caudoviricetes; Straboviridae; Tevenvirinae; Tequatrovirus; Tequatrovirus shfml26		624.0	Shigella sonnei	Bacteria; Pseudomonadota; Gammaproteobacteria; Enterobacterales; Enterobacteriaceae; Shigella	Bacteria
YP_010092989.1	YP_009288546.1	372	1863007.0	Shigella phage SHBML-50-1	Viruses; Duplodnaviria; Heunggongvirae; Uroviricota; Caudoviricetes; Straboviridae; Tevenvirinae; Tequatrovirus; Shigella virus SHBML-50-1		624.0	Shigella sonnei	Bacteria; Pseudomonadota; Gammaproteobacteria; Enterobacterales; Enterobacteriaceae; Shigella	Bacteria
YP_010092989.1	YP_009277554.1	372	1863008.0	Shigella phage SHFML-11	Viruses; Duplodnaviria; Heunggongvirae; Uroviricota; Caudoviricetes; Straboviridae; Tevenvirinae; Tequatrovirus; Tequatrovirus shfml11		624.0	Shigella sonnei	Bacteria; Pseudomonadota; Gammaproteobacteria; Enterobacterales; Enterobacteriaceae; Shigella	Bacteria
YP_010092989.1	YP_010247133.1	372	1237364.0	Escherichia phage HX01	Viruses; Duplodnaviria; Heunggongvirae; Uroviricota; Caudoviricetes; Straboviridae; Tevenvirinae; Mosigvirus; Mosigvirus HX01		562.0	Escherichia coli	Bacteria; Pseudomonadota; Gammaproteobacteria; Enterobacterales; Enterobacteriaceae; Escherichia	Bacteria
YP_010092989.1	YP_010088328.1	372	1651196.0	Enterobacteria phage ATK47	Viruses; Duplodnaviria; Heunggongvirae; Uroviricota; Caudoviricetes; Straboviridae; Tevenvirinae; Mosigvirus; Mosigvirus atk47		244319.0	Escherichia coli O26:H11	Bacteria; Pseudomonadota; Gammaproteobacteria; Enterobacterales; Enterobacteriaceae; Escherichia; Escherichia coli	Bacteria
YP_010092989.1	YP_010066837.1	372	1651198.0	Enterobacteria phage Kha5h	Viruses; Duplodnaviria; Heunggongvirae; Uroviricota; Caudoviricetes; Straboviridae; Tevenvirinae; Tequatrovirus; Tequatrovirus kha5h		376725.0	Escherichia coli O103:H2	Bacteria; Pseudomonadota; Gammaproteobacteria; Enterobacterales; Enterobacteriaceae; Escherichia; Escherichia coli	Bacteria
YP_010092989.1	YP_010066376.1	372	1651199.0	Enterobacteria phage GiZh	Viruses; Duplodnaviria; Heunggongvirae; Uroviricota; Caudoviricetes; Straboviridae; Tevenvirinae; Tequatrovirus; Tequatrovirus gizh		373045.0	Escherichia coli O111:NM	Bacteria; Pseudomonadota; Gammaproteobacteria; Enterobacterales; Enterobacteriaceae; Escherichia; Escherichia coli	Bacteria
YP_010092989.1	YP_010065979.1	372	1651202.0	Enterobacteria phage Aplg8	Viruses; Duplodnaviria; Heunggongvirae; Uroviricota; Caudoviricetes; Straboviridae; Tevenvirinae; Tequatrovirus; Tequatrovirus aplgate		991915.0	Escherichia coli O121:H19	Bacteria; Pseudomonadota; Gammaproteobacteria; Enterobacterales; Enterobacteriaceae; Escherichia; Escherichia coli	Bacteria
YP_010092989.1	YP_009625398.1	372	1720497.0	Escherichia phage slur04	Viruses; Duplodnaviria; Heunggongvirae; Uroviricota; Caudoviricetes; Straboviridae; Tevenvirinae; Tequatrovirus; Escherichia virus slur04		511145.0	Escherichia coli str. K-12 substr. MG1655	Bacteria; Pseudomonadota; Gammaproteobacteria; Enterobacterales; Enterobacteriaceae; Escherichia; Escherichia coli	Bacteria
YP_010092989.1	YP_009625069.1	372	1720496.0	Escherichia phage slur03	Viruses; Duplodnaviria; Heunggongvirae; Uroviricota; Caudoviricetes; Straboviridae; Tevenvirinae; Tequatrovirus; Tequatrovirus slur03		511145.0	Escherichia coli str. K-12 substr. MG1655	Bacteria; Pseudomonadota; Gammaproteobacteria; Enterobacterales; Enterobacteriaceae; Escherichia; Escherichia coli	Bacteria
YP_010092989.1	YP_009593181.1	372	1508681.0	Escherichia coli O157 typing phage 6	Viruses; Duplodnaviria; Heunggongvirae; Uroviricota; Caudoviricetes; Straboviridae; Tevenvirinae; Mosigvirus; unclassified Mosigvirus; Escherichia virus O157tp6		83334.0	Escherichia coli O157:H7	Bacteria; Pseudomonadota; Gammaproteobacteria; Enterobacterales; Enterobacteriaceae; Escherichia; Escherichia coli	Bacteria
YP_010092989.1	YP_009592775.1	372	1508678.0	Escherichia coli O157 typing phage 3	Viruses; Duplodnaviria; Heunggongvirae; Uroviricota; Caudoviricetes; Straboviridae; Tevenvirinae; Mosigvirus; Mosigvirus 0157tp3		83334.0	Escherichia coli O157:H7	Bacteria; Pseudomonadota; Gammaproteobacteria; Enterobacterales; Enterobacteriaceae; Escherichia; Escherichia coli	Bacteria
YP_010092989.1	YP_009284045.1	372	1654926.0	Escherichia phage HY03	Viruses; Duplodnaviria; Heunggongvirae; Uroviricota; Caudoviricetes; Straboviridae; Tevenvirinae; Tequatrovirus; Tequatrovirus hy03		83334.0	Escherichia coli O157:H7	Bacteria; Pseudomonadota; Gammaproteobacteria; Enterobacterales; Enterobacteriaceae; Escherichia; Escherichia coli	Bacteria
YP_010092989.1	YP_009225072.1	372	1655305.0	Escherichia phage APCEc01	Viruses; Duplodnaviria; Heunggongvirae; Uroviricota; Caudoviricetes; Straboviridae; Tevenvirinae; Mosigvirus; Mosigvirus mar005p1		562.0	Escherichia coli	Bacteria; Pseudomonadota; Gammaproteobacteria; Enterobacterales; Enterobacteriaceae; Escherichia	Bacteria
YP_010092989.1	YP_009210101.1	372	1720494.0	Escherichia phage slur02	Viruses; Duplodnaviria; Heunggongvirae; Uroviricota; Caudoviricetes; Straboviridae; Tevenvirinae; Tequatrovirus; Tequatrovirus slur02		511145.0	Escherichia coli str. K-12 substr. MG1655	Bacteria; Pseudomonadota; Gammaproteobacteria; Enterobacterales; Enterobacteriaceae; Escherichia; Escherichia coli	Bacteria
YP_010092989.1	YP_009197274.1	372	1720500.0	Escherichia phage slur07	Viruses; Duplodnaviria; Heunggongvirae; Uroviricota; Caudoviricetes; Straboviridae; Tevenvirinae; Tequatrovirus; Tequatrovirus slur07		511145.0	Escherichia coli str. K-12 substr. MG1655	Bacteria; Pseudomonadota; Gammaproteobacteria; Enterobacterales; Enterobacteriaceae; Escherichia; Escherichia coli	Bacteria
YP_010092989.1	YP_009180681.1	372	1720504.0	Escherichia phage slur14	Viruses; Duplodnaviria; Heunggongvirae; Uroviricota; Caudoviricetes; Straboviridae; Tevenvirinae; Tequatrovirus; Tequatrovirus slur03		511145.0	Escherichia coli str. K-12 substr. MG1655	Bacteria; Pseudomonadota; Gammaproteobacteria; Enterobacterales; Enterobacteriaceae; Escherichia; Escherichia coli	Bacteria
YP_010092989.1	YP_009148622.1	372	1434323.0	Escherichia phage HY01	Viruses; Duplodnaviria; Heunggongvirae; Uroviricota; Caudoviricetes; Straboviridae; Tevenvirinae; Tequatrovirus; Tequatrovirus hy01		623.0	Shigella flexneri	Bacteria; Pseudomonadota; Gammaproteobacteria; Enterobacterales; Enterobacteriaceae; Shigella	Bacteria
YP_010092989.1	YP_009153781.1	372	1351740.0	Yersinia phage PST	Viruses; Duplodnaviria; Heunggongvirae; Uroviricota; Caudoviricetes; Straboviridae; Tevenvirinae; Tequatrovirus; Tequatrovirus pst		633.0	Yersinia pseudotuberculosis	Bacteria; Pseudomonadota; Gammaproteobacteria; Enterobacterales; Yersiniaceae; Yersinia; Yersinia pseudotuberculosis complex	Bacteria
YP_010092989.1	YP_009149424.1	372	1206560.0	Yersinia phage phiD1	Viruses; Duplodnaviria; Heunggongvirae; Uroviricota; Caudoviricetes; Straboviridae; Tevenvirinae; Tequatrovirus; Tequatrovirus deeone		632.0	Yersinia pestis	Bacteria; Pseudomonadota; Gammaproteobacteria; Enterobacterales; Yersiniaceae; Yersinia; Yersinia pseudotuberculosis complex	Bacteria
YP_010092989.1	YP_009111000.1	372	1551641.0	Shigella phage pSs-1	Viruses; Duplodnaviria; Heunggongvirae; Uroviricota; Caudoviricetes; Straboviridae; Tevenvirinae; Tequatrovirus; Tequatrovirus pss1		624.0	Shigella sonnei	Bacteria; Pseudomonadota; Gammaproteobacteria; Enterobacterales; Enterobacteriaceae; Shigella	Bacteria
YP_010092989.1	YP_009100728.1	372	1541825.0	Shigella phage Shf125875	Viruses; Duplodnaviria; Heunggongvirae; Uroviricota; Caudoviricetes; Straboviridae; Tevenvirinae; Mosigvirus; Mosigvirus utam		623.0	Shigella flexneri	Bacteria; Pseudomonadota; Gammaproteobacteria; Enterobacterales; Enterobacteriaceae; Shigella	Bacteria
YP_010092989.1	YP_009102655.1	372	1204522.0	Escherichia phage ECML-134	Viruses; Duplodnaviria; Heunggongvirae; Uroviricota; Caudoviricetes; Straboviridae; Tevenvirinae; Tequatrovirus; Tequatrovirus ecml134		83334.0	Escherichia coli O157:H7	Bacteria; Pseudomonadota; Gammaproteobacteria; Enterobacterales; Enterobacteriaceae; Escherichia; Escherichia coli	Bacteria
YP_010092989.1	YP_009056769.1	372	1391224.0	Escherichia phage vB_EcoM_PhAPEC2	Viruses; Duplodnaviria; Heunggongvirae; Uroviricota; Caudoviricetes; Straboviridae; Tevenvirinae; Mosigvirus; Mosigvirus phapec2		562.0	Escherichia coli	Bacteria; Pseudomonadota; Gammaproteobacteria; Enterobacterales; Enterobacteriaceae; Escherichia	Bacteria
YP_010092989.1	YP_009037585.1	372	1430444.0	Escherichia phage vB_EcoM_JS09	Viruses; Duplodnaviria; Heunggongvirae; Uroviricota; Caudoviricetes; Straboviridae; Tevenvirinae; Mosigvirus; Mosigvirus JS09		562.0	Escherichia coli	Bacteria; Pseudomonadota; Gammaproteobacteria; Enterobacterales; Enterobacteriaceae; Escherichia	Bacteria
YP_010092989.1	YP_009030788.1	372	1495285.0	Escherichia phage vB_EcoM_112	Viruses; Duplodnaviria; Heunggongvirae; Uroviricota; Caudoviricetes; Straboviridae; Tevenvirinae; Tequatrovirus; Tequatrovirus e112		562.0	Escherichia coli	Bacteria; Pseudomonadota; Gammaproteobacteria; Enterobacterales; Enterobacteriaceae; Escherichia	Bacteria
YP_010092989.1	YP_007004922.1	372	1054480.0	Escherichia phage wV7	Viruses; Duplodnaviria; Heunggongvirae; Uroviricota; Caudoviricetes; Straboviridae; Tevenvirinae; Tequatrovirus; Tequatrovirus vtec		562.0	Escherichia coli	Bacteria; Pseudomonadota; Gammaproteobacteria; Enterobacterales; Enterobacteriaceae; Escherichia	Bacteria
YP_010092989.1	YP_007004558.1	372	1054834.0	Escherichia phage ime09	Viruses; Duplodnaviria; Heunggongvirae; Uroviricota; Caudoviricetes; Straboviridae; Tevenvirinae; Tequatrovirus; Tequatrovirus ime09		562.0	Escherichia coli	Bacteria; Pseudomonadota; Gammaproteobacteria; Enterobacterales; Enterobacteriaceae; Escherichia	Bacteria
YP_010092989.1	YP_007004262.1	372	1052121.0	Escherichia phage Bp7	Viruses; Duplodnaviria; Heunggongvirae; Uroviricota; Caudoviricetes; Straboviridae; Tevenvirinae; Dhakavirus; Dhakavirus bp7		562.0	Escherichia coli	Bacteria; Pseudomonadota; Gammaproteobacteria; Enterobacterales; Enterobacteriaceae; Escherichia	Bacteria
YP_010092989.1	YP_006986736.1	372	1141141.0	Escherichia phage vB_EcoM_ACG-C40	Viruses; Duplodnaviria; Heunggongvirae; Uroviricota; Caudoviricetes; Straboviridae; Tevenvirinae; Tequatrovirus; Tequatrovirus c40		562.0	Escherichia coli	Bacteria; Pseudomonadota; Gammaproteobacteria; Enterobacterales; Enterobacteriaceae; Escherichia	Bacteria
YP_010092989.1	YP_004415075.1	372	1002725.0	Shigella phage Shfl2	Viruses; Duplodnaviria; Heunggongvirae; Uroviricota; Caudoviricetes; Straboviridae; Tevenvirinae; Tequatrovirus; Tequatrovirus shfl2		623.0	Shigella flexneri	Bacteria; Pseudomonadota; Gammaproteobacteria; Enterobacterales; Enterobacteriaceae; Shigella	Bacteria
YP_010092989.1	YP_010067329.1	372	10666.0	Enterobacteria phage T6	Viruses; Duplodnaviria; Heunggongvirae; Uroviricota; Caudoviricetes; Straboviridae; Tevenvirinae; Tequatrovirus; Tequatrovirus T6		562.0	Escherichia coli	Bacteria; Pseudomonadota; Gammaproteobacteria; Enterobacterales; Enterobacteriaceae; Escherichia	Bacteria
YP_010092989.1	YP_010067063.1	372	10692.0	Enterobacteria phage RB18	Viruses; Duplodnaviria; Heunggongvirae; Uroviricota; Caudoviricetes; Straboviridae; Tevenvirinae; Tequatrovirus; Tequatrovirus RB18		562.0	Escherichia coli	Bacteria; Pseudomonadota; Gammaproteobacteria; Enterobacterales; Enterobacteriaceae; Escherichia	Bacteria
YP_010092989.1	YP_009167998.1	372	66711.0	Escherichia phage AR1	Viruses; Duplodnaviria; Heunggongvirae; Uroviricota; Caudoviricetes; Straboviridae; Tevenvirinae; Tequatrovirus; Tequatrovirus ar1		83334.0	Escherichia coli O157:H7	Bacteria; Pseudomonadota; Gammaproteobacteria; Enterobacterales; Enterobacteriaceae; Escherichia; Escherichia coli	Bacteria
YP_010092989.1	YP_009167551.1	372	36339.0	Enterobacteria phage RB68	Viruses; Duplodnaviria; Heunggongvirae; Uroviricota; Caudoviricetes; Straboviridae; Tevenvirinae; Tequatrovirus; unclassified Tequatrovirus		37762.0	Escherichia coli B	Bacteria; Pseudomonadota; Gammaproteobacteria; Enterobacterales; Enterobacteriaceae; Escherichia; Escherichia coli	Bacteria
YP_010092989.1	YP_009102384.1	372	69609.0	Enterobacteria phage RB27	Viruses; Duplodnaviria; Heunggongvirae; Uroviricota; Caudoviricetes; Straboviridae; Tevenvirinae; Tequatrovirus; Tequatrovirus RB27		562.0	Escherichia coli	Bacteria; Pseudomonadota; Gammaproteobacteria; Enterobacterales; Enterobacteriaceae; Escherichia	Bacteria
YP_010092989.1	YP_009098566.1	372	31533.0	Escherichia phage RB3	Viruses; Duplodnaviria; Heunggongvirae; Uroviricota; Caudoviricetes; Straboviridae; Tevenvirinae; Tequatrovirus; Tequatrovirus RB3		37762.0	Escherichia coli B	Bacteria; Pseudomonadota; Gammaproteobacteria; Enterobacterales; Enterobacteriaceae; Escherichia; Escherichia coli	Bacteria
YP_010092989.1	YP_002854137.1	372	10693.0	Enterobacteria phage RB51	Viruses; Duplodnaviria; Heunggongvirae; Uroviricota; Caudoviricetes; Straboviridae; Tevenvirinae; Tequatrovirus; Tequatrovirus RB51		562.0	Escherichia coli	Bacteria; Pseudomonadota; Gammaproteobacteria; Enterobacterales; Enterobacteriaceae; Escherichia	Bacteria
YP_010092989.1	NP_861886.1	372	12353.0	Escherichia phage RB69	Viruses; Duplodnaviria; Heunggongvirae; Uroviricota; Caudoviricetes; Straboviridae; Tevenvirinae; Mosigvirus; Mosigvirus RB69		562.0	Escherichia coli	Bacteria; Pseudomonadota; Gammaproteobacteria; Enterobacterales; Enterobacteriaceae; Escherichia	Bacteria
YP_010092989.1	YP_010650744.1	372	2908628.0	Enterobacter phage vB_EclM_Q7622	Viruses; Duplodnaviria; Heunggongvirae; Uroviricota; Caudoviricetes; Straboviridae; Tevenvirinae; Kanagawavirus; unclassified Kanagawavirus		550.0	Enterobacter cloacae	Bacteria; Pseudomonadota; Gammaproteobacteria; Enterobacterales; Enterobacteriaceae; Enterobacter; Enterobacter cloacae complex	Bacteria
YP_010092989.1	YP_010651057.1	372	2893954.0	Escherichia phage vB_EcoM_RZ	Viruses; Duplodnaviria; Heunggongvirae; Uroviricota; Caudoviricetes; Straboviridae; Tevenvirinae; Gaprivervirus; unclassified Gaprivervirus		511145.0	Escherichia coli str. K-12 substr. MG1655	Bacteria; Pseudomonadota; Gammaproteobacteria; Enterobacterales; Enterobacteriaceae; Escherichia; Escherichia coli	Bacteria
YP_010092989.1	YP_010650445.1	372	2596709.0	Enterobacter phage vB_EhoM-IME523	Viruses; Duplodnaviria; Heunggongvirae; Uroviricota; Caudoviricetes; Straboviridae; Tevenvirinae; Kanagawavirus; unclassified Kanagawavirus		158836.0	Enterobacter hormaechei	Bacteria; Pseudomonadota; Gammaproteobacteria; Enterobacterales; Enterobacteriaceae; Enterobacter; Enterobacter cloacae complex	Bacteria
YP_010092989.1	YP_010650163.1	372	2863193.0	Kosakonia phage 305	Viruses; Duplodnaviria; Heunggongvirae; Uroviricota; Caudoviricetes; Straboviridae; Tevenvirinae; Kanagawavirus; unclassified Kanagawavirus		208223.0	Kosakonia cowanii	Bacteria; Pseudomonadota; Gammaproteobacteria; Enterobacterales; Enterobacteriaceae; Kosakonia	Bacteria
YP_010092989.1	YP_009855897.1	372	2696340.0	Enterobacter phage vB_EclM_CIP9	Viruses; Duplodnaviria; Heunggongvirae; Uroviricota; Caudoviricetes; Straboviridae; Tevenvirinae; Kanagawavirus; Kanagawavirus cipnine		550.0	Enterobacter cloacae	Bacteria; Pseudomonadota; Gammaproteobacteria; Enterobacterales; Enterobacteriaceae; Enterobacter; Enterobacter cloacae complex	Bacteria
YP_010092989.1	YP_010094067.1	372	2108137.0	Enterobacter phage myPSH1140	Viruses; Duplodnaviria; Heunggongvirae; Uroviricota; Caudoviricetes; Straboviridae; Tevenvirinae; Karamvirus; Karamvirus mypsh1140		550.0	Enterobacter cloacae	Bacteria; Pseudomonadota; Gammaproteobacteria; Enterobacterales; Enterobacteriaceae; Enterobacter; Enterobacter cloacae complex	Bacteria
YP_010092989.1	YP_009211626.1	372	1429794.0	Pectobacterium bacteriophage PM2	Viruses; Duplodnaviria; Heunggongvirae; Uroviricota; Caudoviricetes; Straboviridae; Tevenvirinae; Mosugukvirus; Mosugukvirus pm2		122277.0	Pectobacterium	Bacteria; Pseudomonadota; Gammaproteobacteria; Enterobacterales; Pectobacteriaceae	Bacteria
YP_010092989.1	YP_009190358.1	372	1608310.0	Edwardsiella phage PEi20	Viruses; Duplodnaviria; Heunggongvirae; Uroviricota; Caudoviricetes; Straboviridae; Tevenvirinae; Kanagawavirus; Kanagawavirus pei20		67780.0	Edwardsiella ictaluri	Bacteria; Pseudomonadota; Gammaproteobacteria; Enterobacterales; Hafniaceae; Edwardsiella	Bacteria
YP_010092989.1	YP_004010044.1	372	709484.0	Enterobacter phage CC31	Viruses; Duplodnaviria; Heunggongvirae; Uroviricota; Caudoviricetes; Straboviridae; Tevenvirinae; Karamvirus; Karamvirus cc31		562.0	Escherichia coli	Bacteria; Pseudomonadota; Gammaproteobacteria; Enterobacterales; Enterobacteriaceae; Escherichia	Bacteria
YP_010092989.1	YP_010070951.1	372	2724310.0	Escherichia phage vB_EcoM_IME537	Viruses; Duplodnaviria; Heunggongvirae; Uroviricota; Caudoviricetes; Straboviridae; Tevenvirinae; Tequatrovirus; Tequatrovirus ime537		562.0	Escherichia coli	Bacteria; Pseudomonadota; Gammaproteobacteria; Enterobacterales; Enterobacteriaceae; Escherichia	Bacteria
YP_010092989.1	YP_010106067.1	372	2712972.0	Phage NBEco003	Viruses; Duplodnaviria; Heunggongvirae; Uroviricota; Caudoviricetes; Straboviridae; Tevenvirinae; Tequatrovirus; Tequatrovirus nbeco		561.0	Escherichia	Bacteria; Pseudomonadota; Gammaproteobacteria; Enterobacterales; Enterobacteriaceae	Bacteria
YP_010092989.1	YP_010077683.1	372	2691085.0	Yersinia phage vB_YepM_ZN18	Viruses; Duplodnaviria; Heunggongvirae; Uroviricota; Caudoviricetes; Straboviridae; Tevenvirinae; Tequatrovirus; Tequatrovirus zeen18		633.0	Yersinia pseudotuberculosis	Bacteria; Pseudomonadota; Gammaproteobacteria; Enterobacterales; Yersiniaceae; Yersinia; Yersinia pseudotuberculosis complex	Bacteria
YP_010092989.1	YP_010075722.1	372	2716729.0	Serratia phage PhiZZ30	Viruses; Duplodnaviria; Heunggongvirae; Uroviricota; Caudoviricetes; Straboviridae; Tevenvirinae; Tequatrovirus; Tequatrovirus zeezeethirty		104623.0	Serratia sp. ATCC 39006	Bacteria; Pseudomonadota; Gammaproteobacteria; Enterobacterales; Yersiniaceae; Serratia	Bacteria
YP_010092989.1	YP_010075452.1	372	2656520.0	Salmonella phage pSe_SNUABM_01	Viruses; Duplodnaviria; Heunggongvirae; Uroviricota; Caudoviricetes; Straboviridae; Tevenvirinae; Tequatrovirus; Tequatrovirus snuabm		149539.0	Salmonella enterica subsp. enterica serovar Enteritidis	Bacteria; Pseudomonadota; Gammaproteobacteria; Enterobacterales; Enterobacteriaceae; Salmonella; Salmonella enterica	Bacteria
YP_010092989.1	YP_010074585.1	372	2697539.0	Escherichia phage teqskov	Viruses; Duplodnaviria; Heunggongvirae; Uroviricota; Caudoviricetes; Straboviridae; Tevenvirinae; Tequatrovirus; Tequatrovirus teqskov		511145.0	Escherichia coli str. K-12 substr. MG1655	Bacteria; Pseudomonadota; Gammaproteobacteria; Enterobacterales; Enterobacteriaceae; Escherichia; Escherichia coli	Bacteria
YP_010092989.1	YP_010074385.1	372	2697537.0	Escherichia phage teqhad	Viruses; Duplodnaviria; Heunggongvirae; Uroviricota; Caudoviricetes; Straboviridae; Tevenvirinae; Tequatrovirus; Tequatrovirus teqhad		511145.0	Escherichia coli str. K-12 substr. MG1655	Bacteria; Pseudomonadota; Gammaproteobacteria; Enterobacterales; Enterobacteriaceae; Escherichia; Escherichia coli	Bacteria
YP_010092989.1	YP_010074112.1	372	2697536.0	Escherichia phage teqdroes	Viruses; Duplodnaviria; Heunggongvirae; Uroviricota; Caudoviricetes; Straboviridae; Tevenvirinae; Tequatrovirus; Tequatrovirus teqdroes		511145.0	Escherichia coli str. K-12 substr. MG1655	Bacteria; Pseudomonadota; Gammaproteobacteria; Enterobacterales; Enterobacteriaceae; Escherichia; Escherichia coli	Bacteria
YP_010092989.1	YP_010072745.1	372	2750851.0	Escherichia phage vB_EcoM_Ozark	Viruses; Duplodnaviria; Heunggongvirae; Uroviricota; Caudoviricetes; Straboviridae; Tevenvirinae; Tequatrovirus; Tequatrovirus ozark		562.0	Escherichia coli	Bacteria; Pseudomonadota; Gammaproteobacteria; Enterobacterales; Enterobacteriaceae; Escherichia	Bacteria
YP_010092989.1	YP_010071930.1	372	2750850.0	Escherichia phage vB_EcoM_Lutter	Viruses; Duplodnaviria; Heunggongvirae; Uroviricota; Caudoviricetes; Straboviridae; Tevenvirinae; Tequatrovirus; Tequatrovirus lutter		2072453.0	Escherichia coli O104	Bacteria; Pseudomonadota; Gammaproteobacteria; Enterobacterales; Enterobacteriaceae; Escherichia; Escherichia coli	Bacteria
YP_010092989.1	YP_010068958.1	372	2696339.0	Escherichia phage F2	Viruses; Duplodnaviria; Heunggongvirae; Uroviricota; Caudoviricetes; Straboviridae; Tevenvirinae; Tequatrovirus; Tequatrovirus efftwo		562.0	Escherichia coli	Bacteria; Pseudomonadota; Gammaproteobacteria; Enterobacterales; Enterobacteriaceae; Escherichia	Bacteria
YP_010092989.1	YP_010068672.1	372	2750846.0	Escherichia phage vB_EcoM_F1	Viruses; Duplodnaviria; Heunggongvirae; Uroviricota; Caudoviricetes; Straboviridae; Tevenvirinae; Tequatrovirus; Tequatrovirus effone		562.0	Escherichia coli	Bacteria; Pseudomonadota; Gammaproteobacteria; Enterobacterales; Enterobacteriaceae; Escherichia	Bacteria
YP_010092989.1	YP_010065825.1	372	2716727.0	Citrobacter phage PhiZZ23	Viruses; Duplodnaviria; Heunggongvirae; Uroviricota; Caudoviricetes; Straboviridae; Tevenvirinae; Tequatrovirus; Tequatrovirus zeezee23		67825.0	Citrobacter rodentium	Bacteria; Pseudomonadota; Gammaproteobacteria; Enterobacterales; Enterobacteriaceae; Citrobacter	Bacteria
YP_010092989.1	YP_010065552.1	372	2716728.0	Citrobacter phage PhiZZ6	Viruses; Duplodnaviria; Heunggongvirae; Uroviricota; Caudoviricetes; Straboviridae; Tevenvirinae; Tequatrovirus; Tequatrovirus zeezeesix		67825.0	Citrobacter rodentium	Bacteria; Pseudomonadota; Gammaproteobacteria; Enterobacterales; Enterobacteriaceae; Citrobacter	Bacteria
YP_010092989.1	YP_002854517.1	372	2681597.0	Escherichia phage RB14	Viruses; Duplodnaviria; Heunggongvirae; Uroviricota; Caudoviricetes; Straboviridae; Tevenvirinae; Tequatrovirus; Tequatrovirus RB14		1.0	root		Bacteria
YP_010092989.1	YP_803123.1	372	2681602.0	Escherichia phage RB32	Viruses; Duplodnaviria; Heunggongvirae; Uroviricota; Caudoviricetes; Straboviridae; Tevenvirinae; Tequatrovirus; Tequatrovirus RB32		562.0	Escherichia coli	Bacteria; Pseudomonadota; Gammaproteobacteria; Enterobacterales; Enterobacteriaceae; Escherichia	Bacteria
YP_010092989.1	NP_932530.1	372	2907963.0	Aeromonas phage 44RR2.8t	Viruses; Duplodnaviria; Heunggongvirae; Uroviricota; Caudoviricetes; Straboviridae; Biquartavirus; Biquartavirus 44RR2		645.0	Aeromonas salmonicida	Bacteria; Pseudomonadota; Gammaproteobacteria; Aeromonadales; Aeromonadaceae; Aeromonas	Bacteria
YP_010092989.1	YP_010099995.1	372	2479933.0	Escherichia phage p000v	Viruses; Duplodnaviria; Heunggongvirae; Uroviricota; Caudoviricetes; Straboviridae; Tevenvirinae; Mosigvirus; Mosigvirus p000v		562.0	Escherichia coli	Bacteria; Pseudomonadota; Gammaproteobacteria; Enterobacterales; Enterobacteriaceae; Escherichia	Bacteria
YP_010092989.1	YP_010099734.1	372	2448909.0	Escherichia phage MLF4	Viruses; Duplodnaviria; Heunggongvirae; Uroviricota; Caudoviricetes; Straboviridae; Tevenvirinae; Tequatrovirus; Tequatrovirus mlf4		562.0	Escherichia coli	Bacteria; Pseudomonadota; Gammaproteobacteria; Enterobacterales; Enterobacteriaceae; Escherichia	Bacteria
YP_010092989.1	YP_010097196.1	372	2250214.0	Escherichia virus KFS-EC	Viruses; Duplodnaviria; Heunggongvirae; Uroviricota; Caudoviricetes; Straboviridae; Krischvirus; Krischvirus kfsec		83334.0	Escherichia coli O157:H7	Bacteria; Pseudomonadota; Gammaproteobacteria; Enterobacterales; Enterobacteriaceae; Escherichia; Escherichia coli	Bacteria
YP_010092989.1	YP_010096260.1	372	2234080.0	Escherichia phage SF	Viruses; Duplodnaviria; Heunggongvirae; Uroviricota; Caudoviricetes; Straboviridae; Tevenvirinae; Mosigvirus; Mosigvirus sf		83334.0	Escherichia coli O157:H7	Bacteria; Pseudomonadota; Gammaproteobacteria; Enterobacterales; Enterobacteriaceae; Escherichia; Escherichia coli	Bacteria
YP_010092989.1	YP_010095142.1	372	2163633.0	Erwinia phage Cronus	Viruses; Duplodnaviria; Heunggongvirae; Uroviricota; Caudoviricetes; Straboviridae; Tevenvirinae; Roskildevirus; Roskildevirus cronus		552.0	Erwinia amylovora	Bacteria; Pseudomonadota; Gammaproteobacteria; Enterobacterales; Erwiniaceae; Erwinia	Bacteria
YP_010092989.1	YP_010094506.1	372	2163889.0	Enterobacteria phage vB_EcoM_IME339	Viruses; Duplodnaviria; Heunggongvirae; Uroviricota; Caudoviricetes; Straboviridae; Tevenvirinae; Tequatrovirus; Tequatrovirus ecomim339		469008.0	Escherichia coli BL21(DE3)	Bacteria; Pseudomonadota; Gammaproteobacteria; Enterobacterales; Enterobacteriaceae; Escherichia; Escherichia coli	Bacteria
YP_010092989.1	YP_010093236.1	372	2340715.0	Shigella phage phi25-307	Viruses; Duplodnaviria; Heunggongvirae; Uroviricota; Caudoviricetes; Straboviridae; Tevenvirinae; Mosigvirus; Mosigvirus 25307		624.0	Shigella sonnei	Bacteria; Pseudomonadota; Gammaproteobacteria; Enterobacterales; Enterobacteriaceae; Shigella	Bacteria
YP_010092989.1	YP_010091487.1	372	2052931.0	Yersinia phage fPS-65	Viruses; Duplodnaviria; Heunggongvirae; Uroviricota; Caudoviricetes; Straboviridae; Tevenvirinae; Tequatrovirus; Tequatrovirus fps65		633.0	Yersinia pseudotuberculosis	Bacteria; Pseudomonadota; Gammaproteobacteria; Enterobacterales; Yersiniaceae; Yersinia; Yersinia pseudotuberculosis complex	Bacteria
YP_010092989.1	YP_010091216.1	372	2052932.0	Yersinia phage fPS-90	Viruses; Duplodnaviria; Heunggongvirae; Uroviricota; Caudoviricetes; Straboviridae; Tevenvirinae; Tequatrovirus; Tequatrovirus fps90		633.0	Yersinia pseudotuberculosis	Bacteria; Pseudomonadota; Gammaproteobacteria; Enterobacterales; Yersiniaceae; Yersinia; Yersinia pseudotuberculosis complex	Bacteria
YP_010092989.1	YP_010077175.1	372	2321390.0	Yersinia phage PYPS2T	Viruses; Duplodnaviria; Heunggongvirae; Uroviricota; Caudoviricetes; Straboviridae; Tevenvirinae; Tequatrovirus; Tequatrovirus pyps2t		562.0	Escherichia coli	Bacteria; Pseudomonadota; Gammaproteobacteria; Enterobacterales; Enterobacteriaceae; Escherichia	Bacteria
YP_010092989.1	YP_010077066.1	372	2052930.0	Yersinia phage fPS-2	Viruses; Duplodnaviria; Heunggongvirae; Uroviricota; Caudoviricetes; Straboviridae; Tevenvirinae; Tequatrovirus; Tequatrovirus fps2		633.0	Yersinia pseudotuberculosis	Bacteria; Pseudomonadota; Gammaproteobacteria; Enterobacterales; Yersiniaceae; Yersinia; Yersinia pseudotuberculosis complex	Bacteria
YP_010092989.1	YP_010076381.1	372	2024321.0	Shigella phage Sf23	Viruses; Duplodnaviria; Heunggongvirae; Uroviricota; Caudoviricetes; Straboviridae; Tevenvirinae; Tequatrovirus; Tequatrovirus sf23		621.0	Shigella boydii	Bacteria; Pseudomonadota; Gammaproteobacteria; Enterobacterales; Enterobacteriaceae; Shigella	Bacteria
YP_010092989.1	YP_010076270.1	372	2591063.0	Shigella phage JK45	Viruses; Duplodnaviria; Heunggongvirae; Uroviricota; Caudoviricetes; Straboviridae; Tevenvirinae; Tequatrovirus; Tequatrovirus jaykay		668369.0	Escherichia coli DH5[alpha]	Bacteria; Pseudomonadota; Gammaproteobacteria; Enterobacterales; Enterobacteriaceae; Escherichia; Escherichia coli	Bacteria
YP_010092989.1	YP_010075988.1	372	2591056.0	Shigella phage CM8	Viruses; Duplodnaviria; Heunggongvirae; Uroviricota; Caudoviricetes; Straboviridae; Tevenvirinae; Tequatrovirus; Tequatrovirus cm8		511693.0	Escherichia coli BL21	Bacteria; Pseudomonadota; Gammaproteobacteria; Enterobacterales; Enterobacteriaceae; Escherichia; Escherichia coli	Bacteria
YP_010092989.1	YP_010075076.1	372	2025823.0	Salmonella phage SG1	Viruses; Duplodnaviria; Heunggongvirae; Uroviricota; Caudoviricetes; Straboviridae; Tevenvirinae; Tequatrovirus; Tequatrovirus sgallinarium		594.0	Salmonella enterica subsp. enterica serovar Gallinarum	Bacteria; Pseudomonadota; Gammaproteobacteria; Enterobacterales; Enterobacteriaceae; Salmonella; Salmonella enterica	Bacteria
YP_010092989.1	YP_010073836.1	372	2060721.0	Escherichia phage T2	Viruses; Duplodnaviria; Heunggongvirae; Uroviricota; Caudoviricetes; Straboviridae; Tevenvirinae; Tequatrovirus; Tequatrovirus T2		562.0	Escherichia coli	Bacteria; Pseudomonadota; Gammaproteobacteria; Enterobacterales; Enterobacteriaceae; Escherichia	Bacteria
YP_010092989.1	YP_010073556.1	372	2060720.0	Escherichia phage PP01	Viruses; Duplodnaviria; Heunggongvirae; Uroviricota; Caudoviricetes; Straboviridae; Tevenvirinae; Tequatrovirus; Tequatrovirus pp01		561.0	Escherichia	Bacteria; Pseudomonadota; Gammaproteobacteria; Enterobacterales; Enterobacteriaceae	Bacteria
YP_010092989.1	YP_010072854.1	372	2315580.0	Escherichia phage vB_vPM_PD112	Viruses; Duplodnaviria; Heunggongvirae; Uroviricota; Caudoviricetes; Straboviridae; Tevenvirinae; Tequatrovirus; Tequatrovirus pd112		562.0	Escherichia coli	Bacteria; Pseudomonadota; Gammaproteobacteria; Enterobacterales; Enterobacteriaceae; Escherichia	Bacteria
YP_010092989.1	YP_010072472.1	372	2508177.0	Escherichia phage vB_EcoM_OE5505	Viruses; Duplodnaviria; Heunggongvirae; Uroviricota; Caudoviricetes; Straboviridae; Tevenvirinae; Tequatrovirus; Tequatrovirus oe5505		562.0	Escherichia coli	Bacteria; Pseudomonadota; Gammaproteobacteria; Enterobacterales; Enterobacteriaceae; Escherichia	Bacteria
YP_010092989.1	YP_010072195.1	372	2184699.0	Escherichia phage vB_EcoM_NBG2	Viruses; Duplodnaviria; Heunggongvirae; Uroviricota; Caudoviricetes; Straboviridae; Tevenvirinae; Tequatrovirus; Tequatrovirus ecomnbg2		562.0	Escherichia coli	Bacteria; Pseudomonadota; Gammaproteobacteria; Enterobacterales; Enterobacteriaceae; Escherichia	Bacteria
YP_010092989.1	YP_010071655.1	372	2218499.0	Escherichia phage KIT03	Viruses; Duplodnaviria; Heunggongvirae; Uroviricota; Caudoviricetes; Straboviridae; Tevenvirinae; Tequatrovirus; Tequatrovirus kit03		83334.0	Escherichia coli O157:H7	Bacteria; Pseudomonadota; Gammaproteobacteria; Enterobacterales; Enterobacteriaceae; Escherichia; Escherichia coli	Bacteria
YP_010092989.1	YP_010071387.1	372	2508180.0	Escherichia phage vB_EcoM_KAW1E185	Viruses; Duplodnaviria; Heunggongvirae; Uroviricota; Caudoviricetes; Straboviridae; Tevenvirinae; Tequatrovirus; Tequatrovirus kaw		562.0	Escherichia coli	Bacteria; Pseudomonadota; Gammaproteobacteria; Enterobacterales; Enterobacteriaceae; Escherichia	Bacteria
YP_010092989.1	YP_010070835.1	372	2508181.0	Escherichia phage vB_EcoM_G9062	Viruses; Duplodnaviria; Heunggongvirae; Uroviricota; Caudoviricetes; Straboviridae; Tevenvirinae; Tequatrovirus; Tequatrovirus gee9062		562.0	Escherichia coli	Bacteria; Pseudomonadota; Gammaproteobacteria; Enterobacterales; Enterobacteriaceae; Escherichia	Bacteria
YP_010092989.1	YP_010070563.1	372	2502306.0	Escherichia phage vB_EcoM_G4507	Viruses; Duplodnaviria; Heunggongvirae; Uroviricota; Caudoviricetes; Straboviridae; Tevenvirinae; Tequatrovirus; Tequatrovirus gee4507		562.0	Escherichia coli	Bacteria; Pseudomonadota; Gammaproteobacteria; Enterobacterales; Enterobacteriaceae; Escherichia	Bacteria
YP_010092989.1	YP_010070284.1	372	2502301.0	Escherichia phage vB_EcoM_G4498	Viruses; Duplodnaviria; Heunggongvirae; Uroviricota; Caudoviricetes; Straboviridae; Tevenvirinae; Tequatrovirus; Tequatrovirus gee4498		562.0	Escherichia coli	Bacteria; Pseudomonadota; Gammaproteobacteria; Enterobacterales; Enterobacteriaceae; Escherichia	Bacteria
YP_010092989.1	YP_010070010.1	372	2502303.0	Escherichia phage vB_EcoM_G50	Viruses; Duplodnaviria; Heunggongvirae; Uroviricota; Caudoviricetes; Straboviridae; Tevenvirinae; Tequatrovirus; Tequatrovirus gee50		562.0	Escherichia coli	Bacteria; Pseudomonadota; Gammaproteobacteria; Enterobacterales; Enterobacteriaceae; Escherichia	Bacteria
YP_010092989.1	YP_010069744.1	372	2081604.0	Escherichia phage vB_EcoM-G28	Viruses; Duplodnaviria; Heunggongvirae; Uroviricota; Caudoviricetes; Straboviridae; Tevenvirinae; Tequatrovirus; Tequatrovirus ecomg28		562.0	Escherichia coli	Bacteria; Pseudomonadota; Gammaproteobacteria; Enterobacterales; Enterobacteriaceae; Escherichia	Bacteria
YP_010092989.1	YP_010069476.1	372	2508179.0	Escherichia phage vB_EcoM_G8	Viruses; Duplodnaviria; Heunggongvirae; Uroviricota; Caudoviricetes; Straboviridae; Tevenvirinae; Tequatrovirus; Tequatrovirus geeight		562.0	Escherichia coli	Bacteria; Pseudomonadota; Gammaproteobacteria; Enterobacterales; Enterobacteriaceae; Escherichia	Bacteria
YP_010092989.1	YP_010069204.1	372	2079315.0	Escherichia phage vB_EcoM-fFiEco06	Viruses; Duplodnaviria; Heunggongvirae; Uroviricota; Caudoviricetes; Straboviridae; Tevenvirinae; Tequatrovirus; Tequatrovirus ecombl75		562.0	Escherichia coli	Bacteria; Pseudomonadota; Gammaproteobacteria; Enterobacterales; Enterobacteriaceae; Escherichia	Bacteria
YP_010092989.1	YP_010068418.1	372	2025816.0	Escherichia phage ECO4	Viruses; Duplodnaviria; Heunggongvirae; Uroviricota; Caudoviricetes; Straboviridae; Tevenvirinae; Tequatrovirus; Tequatrovirus ec04		562.0	Escherichia coli	Bacteria; Pseudomonadota; Gammaproteobacteria; Enterobacterales; Enterobacteriaceae; Escherichia	Bacteria
YP_010092989.1	YP_010068090.1	372	2576882.0	Escherichia phage EcNP1	Viruses; Duplodnaviria; Heunggongvirae; Uroviricota; Caudoviricetes; Straboviridae; Tevenvirinae; Tequatrovirus; Tequatrovirus ecnp1		562.0	Escherichia coli	Bacteria; Pseudomonadota; Gammaproteobacteria; Enterobacterales; Enterobacteriaceae; Escherichia	Bacteria
YP_010092989.1	YP_010067864.1	372	2025815.0	Escherichia phage EC121	Viruses; Duplodnaviria; Heunggongvirae; Uroviricota; Caudoviricetes; Straboviridae; Tevenvirinae; Tequatrovirus; Tequatrovirus ec121		562.0	Escherichia coli	Bacteria; Pseudomonadota; Gammaproteobacteria; Enterobacterales; Enterobacteriaceae; Escherichia	Bacteria
YP_010092989.1	YP_010067599.1	372	2420240.0	Escherichia phage vB_EcoM_DalCa	Viruses; Duplodnaviria; Heunggongvirae; Uroviricota; Caudoviricetes; Straboviridae; Tevenvirinae; Tequatrovirus; Tequatrovirus ecomdalca		562.0	Escherichia coli	Bacteria; Pseudomonadota; Gammaproteobacteria; Enterobacterales; Enterobacteriaceae; Escherichia	Bacteria
YP_010092989.1	YP_010066472.1	372	2163890.0	Enterobacteria phage vB_EcoM_IME340	Viruses; Duplodnaviria; Heunggongvirae; Uroviricota; Caudoviricetes; Straboviridae; Tevenvirinae; Tequatrovirus; Tequatrovirus ecomime340		469008.0	Escherichia coli BL21(DE3)	Bacteria; Pseudomonadota; Gammaproteobacteria; Enterobacterales; Enterobacteriaceae; Escherichia; Escherichia coli	Bacteria
YP_010092989.1	YP_010065243.1	372	2079276.0	Citrobacter phage vB_CroM_CrRp10	Viruses; Duplodnaviria; Heunggongvirae; Uroviricota; Caudoviricetes; Straboviridae; Tevenvirinae; Tequatrovirus; Tequatrovirus cromcrrp10		67825.0	Citrobacter rodentium	Bacteria; Pseudomonadota; Gammaproteobacteria; Enterobacterales; Enterobacteriaceae; Citrobacter	Bacteria
YP_010092989.1	YP_009618267.1	372	2267236.0	Citrobacter phage CF1 ERZ-2017	Viruses; Duplodnaviria; Heunggongvirae; Uroviricota; Caudoviricetes; Straboviridae; Tevenvirinae; Moonvirus; Moonvirus cf1		546.0	Citrobacter freundii	Bacteria; Pseudomonadota; Gammaproteobacteria; Enterobacterales; Enterobacteriaceae; Citrobacter; Citrobacter freundii complex	Bacteria
YP_010092989.1	YP_009614834.1	372	2024320.0	Shigella phage Sf22	Viruses; Duplodnaviria; Heunggongvirae; Uroviricota; Caudoviricetes; Straboviridae; Tevenvirinae; Tequatrovirus; Tequatrovirus sf22		621.0	Shigella boydii	Bacteria; Pseudomonadota; Gammaproteobacteria; Enterobacterales; Enterobacteriaceae; Shigella	Bacteria
YP_010092989.1	YP_010581649.1	372	1837867.0	Escherichia phage UFV-AREG1	Viruses; Duplodnaviria; Heunggongvirae; Uroviricota; Caudoviricetes; Straboviridae; Tevenvirinae; Tequatrovirus; Tequatrovirus ufvareg1		1045010.0	Escherichia coli O157	Bacteria; Pseudomonadota; Gammaproteobacteria; Enterobacterales; Enterobacteriaceae; Escherichia; Escherichia coli	Bacteria
YP_010092989.1	YP_010278654.1	420								No Host
YP_010092989.1	YP_010228778.1	372	1965367.0	Escherichia phage HP3	Viruses; Duplodnaviria; Heunggongvirae; Uroviricota; Caudoviricetes; Straboviridae; Tevenvirinae; Mosigvirus; Mosigvirus hp3		562.0	Escherichia coli	Bacteria; Pseudomonadota; Gammaproteobacteria; Enterobacterales; Enterobacteriaceae; Escherichia	Bacteria
YP_010092989.1	YP_010278308.1	372	1871710.0	Shigella phage KNP5	Viruses; Duplodnaviria; Heunggongvirae; Uroviricota; Caudoviricetes; Straboviridae; Tevenvirinae; Tequatrovirus; Tequatrovirus knp5		625.0	Shigella sp.	Bacteria; Pseudomonadota; Gammaproteobacteria; Enterobacterales; Enterobacteriaceae; Shigella	Bacteria
YP_010092989.1	YP_010092342.1	372	2006942.0	Serratia phage X20	Viruses; Duplodnaviria; Heunggongvirae; Uroviricota; Caudoviricetes; Straboviridae; Tevenvirinae; Winklervirus; Winklervirus xtwenty		104623.0	Serratia sp. ATCC 39006	Bacteria; Pseudomonadota; Gammaproteobacteria; Enterobacterales; Yersiniaceae; Serratia	Bacteria
YP_010092989.1	YP_010090022.1	372	1970776.0	Escherichia phage phiC120	Viruses; Duplodnaviria; Heunggongvirae; Uroviricota; Caudoviricetes; Straboviridae; Tevenvirinae; Mosigvirus; Mosigvirus c120		83334.0	Escherichia coli O157:H7	Bacteria; Pseudomonadota; Gammaproteobacteria; Enterobacterales; Enterobacteriaceae; Escherichia; Escherichia coli	Bacteria
YP_010092989.1	YP_010076797.1	372	1913049.0	Shigella phage SH7	Viruses; Duplodnaviria; Heunggongvirae; Uroviricota; Caudoviricetes; Straboviridae; Tevenvirinae; Tequatrovirus; Tequatrovirus sh7		625.0	Shigella sp.	Bacteria; Pseudomonadota; Gammaproteobacteria; Enterobacterales; Enterobacteriaceae; Shigella	Bacteria
YP_010092989.1	YP_010074906.1	372	1932889.0	Escherichia phage YUEEL01	Viruses; Duplodnaviria; Heunggongvirae; Uroviricota; Caudoviricetes; Straboviridae; Tevenvirinae; Tequatrovirus; Tequatrovirus cf2		562.0	Escherichia coli	Bacteria; Pseudomonadota; Gammaproteobacteria; Enterobacterales; Enterobacteriaceae; Escherichia	Bacteria
YP_010092989.1	YP_010073187.1	372	1837875.0	Escherichia phage PE37	Viruses; Duplodnaviria; Heunggongvirae; Uroviricota; Caudoviricetes; Straboviridae; Tevenvirinae; Tequatrovirus; Tequatrovirus pe37		562.0	Escherichia coli	Bacteria; Pseudomonadota; Gammaproteobacteria; Enterobacterales; Enterobacteriaceae; Escherichia	Bacteria
YP_010092989.1	YP_009609513.1	372	2006941.0	Serratia phage CHI14	Viruses; Duplodnaviria; Heunggongvirae; Uroviricota; Caudoviricetes; Straboviridae; Tevenvirinae; Winklervirus; Winklervirus chi14		104623.0	Serratia sp. ATCC 39006	Bacteria; Pseudomonadota; Gammaproteobacteria; Enterobacterales; Yersiniaceae; Serratia	Bacteria
YP_010092989.1	YP_009608482.1	372	2005047.0	Escherichia phage ST0	Viruses; Duplodnaviria; Heunggongvirae; Uroviricota; Caudoviricetes; Straboviridae; Tevenvirinae; Mosigvirus; unclassified Mosigvirus; Escherichia virus ST0		2072452.0	Escherichia coli H8	Bacteria; Pseudomonadota; Gammaproteobacteria; Enterobacterales; Enterobacteriaceae; Escherichia; Escherichia coli	Bacteria
YP_010092989.1	YP_009602136.1	372	1981499.0	Escherichia phage ECD7	Viruses; Duplodnaviria; Heunggongvirae; Uroviricota; Caudoviricetes; Straboviridae; Krischvirus; Krischvirus ecd7		562.0	Escherichia coli	Bacteria; Pseudomonadota; Gammaproteobacteria; Enterobacterales; Enterobacteriaceae; Escherichia	Bacteria
YP_010092989.1	YP_009290449.1	372	1815590.0	Escherichia phage vB_EcoM-UFV13	Viruses; Duplodnaviria; Heunggongvirae; Uroviricota; Caudoviricetes; Straboviridae; Tevenvirinae; Tequatrovirus; Tequatrovirus ecomufv133		562.0	Escherichia coli	Bacteria; Pseudomonadota; Gammaproteobacteria; Enterobacterales; Enterobacteriaceae; Escherichia	Bacteria
YP_010092989.1	YP_009289099.1	372	1863011.0	Shigella phage SHSML-52-1	Viruses; Duplodnaviria; Heunggongvirae; Uroviricota; Caudoviricetes; Straboviridae; Tevenvirinae; Mosigvirus; Mosigvirus shsm521		624.0	Shigella sonnei	Bacteria; Pseudomonadota; Gammaproteobacteria; Enterobacterales; Enterobacteriaceae; Shigella	Bacteria
YP_010092989.1	YP_009278908.1	372	1863009.0	Shigella phage SHFML-26	Viruses; Duplodnaviria; Heunggongvirae; Uroviricota; Caudoviricetes; Straboviridae; Tevenvirinae; Tequatrovirus; Tequatrovirus shfml26		624.0	Shigella sonnei	Bacteria; Pseudomonadota; Gammaproteobacteria; Enterobacterales; Enterobacteriaceae; Shigella	Bacteria
YP_010092989.1	YP_009288547.1	372	1863007.0	Shigella phage SHBML-50-1	Viruses; Duplodnaviria; Heunggongvirae; Uroviricota; Caudoviricetes; Straboviridae; Tevenvirinae; Tequatrovirus; Shigella virus SHBML-50-1		624.0	Shigella sonnei	Bacteria; Pseudomonadota; Gammaproteobacteria; Enterobacterales; Enterobacteriaceae; Shigella	Bacteria
YP_010092989.1	YP_009277555.1	372	1863008.0	Shigella phage SHFML-11	Viruses; Duplodnaviria; Heunggongvirae; Uroviricota; Caudoviricetes; Straboviridae; Tevenvirinae; Tequatrovirus; Tequatrovirus shfml11		624.0	Shigella sonnei	Bacteria; Pseudomonadota; Gammaproteobacteria; Enterobacterales; Enterobacteriaceae; Shigella	Bacteria
YP_010092989.1	YP_010247132.1	372	1237364.0	Escherichia phage HX01	Viruses; Duplodnaviria; Heunggongvirae; Uroviricota; Caudoviricetes; Straboviridae; Tevenvirinae; Mosigvirus; Mosigvirus HX01		562.0	Escherichia coli	Bacteria; Pseudomonadota; Gammaproteobacteria; Enterobacterales; Enterobacteriaceae; Escherichia	Bacteria
YP_010092989.1	YP_010066838.1	372	1651198.0	Enterobacteria phage Kha5h	Viruses; Duplodnaviria; Heunggongvirae; Uroviricota; Caudoviricetes; Straboviridae; Tevenvirinae; Tequatrovirus; Tequatrovirus kha5h		376725.0	Escherichia coli O103:H2	Bacteria; Pseudomonadota; Gammaproteobacteria; Enterobacterales; Enterobacteriaceae; Escherichia; Escherichia coli	Bacteria
YP_010092989.1	YP_010066377.1	372	1651199.0	Enterobacteria phage GiZh	Viruses; Duplodnaviria; Heunggongvirae; Uroviricota; Caudoviricetes; Straboviridae; Tevenvirinae; Tequatrovirus; Tequatrovirus gizh		373045.0	Escherichia coli O111:NM	Bacteria; Pseudomonadota; Gammaproteobacteria; Enterobacterales; Enterobacteriaceae; Escherichia; Escherichia coli	Bacteria
YP_010092989.1	YP_010065980.1	372	1651202.0	Enterobacteria phage Aplg8	Viruses; Duplodnaviria; Heunggongvirae; Uroviricota; Caudoviricetes; Straboviridae; Tevenvirinae; Tequatrovirus; Tequatrovirus aplgate		991915.0	Escherichia coli O121:H19	Bacteria; Pseudomonadota; Gammaproteobacteria; Enterobacterales; Enterobacteriaceae; Escherichia; Escherichia coli	Bacteria
YP_010092989.1	YP_009625399.1	372	1720497.0	Escherichia phage slur04	Viruses; Duplodnaviria; Heunggongvirae; Uroviricota; Caudoviricetes; Straboviridae; Tevenvirinae; Tequatrovirus; Escherichia virus slur04		511145.0	Escherichia coli str. K-12 substr. MG1655	Bacteria; Pseudomonadota; Gammaproteobacteria; Enterobacterales; Enterobacteriaceae; Escherichia; Escherichia coli	Bacteria
YP_010092989.1	YP_009625068.1	372	1720496.0	Escherichia phage slur03	Viruses; Duplodnaviria; Heunggongvirae; Uroviricota; Caudoviricetes; Straboviridae; Tevenvirinae; Tequatrovirus; Tequatrovirus slur03		511145.0	Escherichia coli str. K-12 substr. MG1655	Bacteria; Pseudomonadota; Gammaproteobacteria; Enterobacterales; Enterobacteriaceae; Escherichia; Escherichia coli	Bacteria
YP_010092989.1	YP_009593182.1	372	1508681.0	Escherichia coli O157 typing phage 6	Viruses; Duplodnaviria; Heunggongvirae; Uroviricota; Caudoviricetes; Straboviridae; Tevenvirinae; Mosigvirus; unclassified Mosigvirus; Escherichia virus O157tp6		83334.0	Escherichia coli O157:H7	Bacteria; Pseudomonadota; Gammaproteobacteria; Enterobacterales; Enterobacteriaceae; Escherichia; Escherichia coli	Bacteria
YP_010092989.1	YP_009592774.1	372	1508678.0	Escherichia coli O157 typing phage 3	Viruses; Duplodnaviria; Heunggongvirae; Uroviricota; Caudoviricetes; Straboviridae; Tevenvirinae; Mosigvirus; Mosigvirus 0157tp3		83334.0	Escherichia coli O157:H7	Bacteria; Pseudomonadota; Gammaproteobacteria; Enterobacterales; Enterobacteriaceae; Escherichia; Escherichia coli	Bacteria
YP_010092989.1	YP_009284047.1	372	1654926.0	Escherichia phage HY03	Viruses; Duplodnaviria; Heunggongvirae; Uroviricota; Caudoviricetes; Straboviridae; Tevenvirinae; Tequatrovirus; Tequatrovirus hy03		83334.0	Escherichia coli O157:H7	Bacteria; Pseudomonadota; Gammaproteobacteria; Enterobacterales; Enterobacteriaceae; Escherichia; Escherichia coli	Bacteria
YP_010092989.1	YP_009225071.1	372	1655305.0	Escherichia phage APCEc01	Viruses; Duplodnaviria; Heunggongvirae; Uroviricota; Caudoviricetes; Straboviridae; Tevenvirinae; Mosigvirus; Mosigvirus mar005p1		562.0	Escherichia coli	Bacteria; Pseudomonadota; Gammaproteobacteria; Enterobacterales; Enterobacteriaceae; Escherichia	Bacteria
YP_010092989.1	YP_009203921.1	372	1675602.0	Citrobacter phage Merlin	Viruses; Duplodnaviria; Heunggongvirae; Uroviricota; Caudoviricetes; Straboviridae; Tevenvirinae; Moonvirus; Moonvirus merlin		546.0	Citrobacter freundii	Bacteria; Pseudomonadota; Gammaproteobacteria; Enterobacterales; Enterobacteriaceae; Citrobacter; Citrobacter freundii complex	Bacteria
YP_010092989.1	YP_009210102.1	372	1720494.0	Escherichia phage slur02	Viruses; Duplodnaviria; Heunggongvirae; Uroviricota; Caudoviricetes; Straboviridae; Tevenvirinae; Tequatrovirus; Tequatrovirus slur02		511145.0	Escherichia coli str. K-12 substr. MG1655	Bacteria; Pseudomonadota; Gammaproteobacteria; Enterobacterales; Enterobacteriaceae; Escherichia; Escherichia coli	Bacteria
YP_010092989.1	YP_009197273.1	372	1720500.0	Escherichia phage slur07	Viruses; Duplodnaviria; Heunggongvirae; Uroviricota; Caudoviricetes; Straboviridae; Tevenvirinae; Tequatrovirus; Tequatrovirus slur07		511145.0	Escherichia coli str. K-12 substr. MG1655	Bacteria; Pseudomonadota; Gammaproteobacteria; Enterobacterales; Enterobacteriaceae; Escherichia; Escherichia coli	Bacteria
YP_010092989.1	YP_009180682.1	372	1720504.0	Escherichia phage slur14	Viruses; Duplodnaviria; Heunggongvirae; Uroviricota; Caudoviricetes; Straboviridae; Tevenvirinae; Tequatrovirus; Tequatrovirus slur03		511145.0	Escherichia coli str. K-12 substr. MG1655	Bacteria; Pseudomonadota; Gammaproteobacteria; Enterobacterales; Enterobacteriaceae; Escherichia; Escherichia coli	Bacteria
YP_010092989.1	YP_009148623.1	372	1434323.0	Escherichia phage HY01	Viruses; Duplodnaviria; Heunggongvirae; Uroviricota; Caudoviricetes; Straboviridae; Tevenvirinae; Tequatrovirus; Tequatrovirus hy01		623.0	Shigella flexneri	Bacteria; Pseudomonadota; Gammaproteobacteria; Enterobacterales; Enterobacteriaceae; Shigella	Bacteria
YP_010092989.1	YP_009146636.1	372	1540095.0	Citrobacter phage Moon	Viruses; Duplodnaviria; Heunggongvirae; Uroviricota; Caudoviricetes; Straboviridae; Tevenvirinae; Moonvirus; Moonvirus moon		546.0	Citrobacter freundii	Bacteria; Pseudomonadota; Gammaproteobacteria; Enterobacterales; Enterobacteriaceae; Citrobacter; Citrobacter freundii complex	Bacteria
YP_010092989.1	YP_009153783.1	372	1351740.0	Yersinia phage PST	Viruses; Duplodnaviria; Heunggongvirae; Uroviricota; Caudoviricetes; Straboviridae; Tevenvirinae; Tequatrovirus; Tequatrovirus pst		633.0	Yersinia pseudotuberculosis	Bacteria; Pseudomonadota; Gammaproteobacteria; Enterobacterales; Yersiniaceae; Yersinia; Yersinia pseudotuberculosis complex	Bacteria
YP_010092989.1	YP_009149425.1	372	1206560.0	Yersinia phage phiD1	Viruses; Duplodnaviria; Heunggongvirae; Uroviricota; Caudoviricetes; Straboviridae; Tevenvirinae; Tequatrovirus; Tequatrovirus deeone		632.0	Yersinia pestis	Bacteria; Pseudomonadota; Gammaproteobacteria; Enterobacterales; Yersiniaceae; Yersinia; Yersinia pseudotuberculosis complex	Bacteria
YP_010092989.1	YP_009118859.1	372	1222338.0	Enterobacteria phage GEC-3S	Viruses; Duplodnaviria; Heunggongvirae; Uroviricota; Caudoviricetes; Straboviridae; Krischvirus; Krischvirus gec3s		1038927.0	Escherichia coli O104:H4	Bacteria; Pseudomonadota; Gammaproteobacteria; Enterobacterales; Enterobacteriaceae; Escherichia; Escherichia coli	Bacteria
YP_010092989.1	YP_009111001.1	372	1551641.0	Shigella phage pSs-1	Viruses; Duplodnaviria; Heunggongvirae; Uroviricota; Caudoviricetes; Straboviridae; Tevenvirinae; Tequatrovirus; Tequatrovirus pss1		624.0	Shigella sonnei	Bacteria; Pseudomonadota; Gammaproteobacteria; Enterobacterales; Enterobacteriaceae; Shigella	Bacteria
YP_010092989.1	YP_009102656.1	372	1204522.0	Escherichia phage ECML-134	Viruses; Duplodnaviria; Heunggongvirae; Uroviricota; Caudoviricetes; Straboviridae; Tevenvirinae; Tequatrovirus; Tequatrovirus ecml134		83334.0	Escherichia coli O157:H7	Bacteria; Pseudomonadota; Gammaproteobacteria; Enterobacterales; Enterobacteriaceae; Escherichia; Escherichia coli	Bacteria
YP_010092989.1	YP_009056770.1	372	1391224.0	Escherichia phage vB_EcoM_PhAPEC2	Viruses; Duplodnaviria; Heunggongvirae; Uroviricota; Caudoviricetes; Straboviridae; Tevenvirinae; Mosigvirus; Mosigvirus phapec2		562.0	Escherichia coli	Bacteria; Pseudomonadota; Gammaproteobacteria; Enterobacterales; Enterobacteriaceae; Escherichia	Bacteria
YP_010092989.1	YP_009037584.1	372	1430444.0	Escherichia phage vB_EcoM_JS09	Viruses; Duplodnaviria; Heunggongvirae; Uroviricota; Caudoviricetes; Straboviridae; Tevenvirinae; Mosigvirus; Mosigvirus JS09		562.0	Escherichia coli	Bacteria; Pseudomonadota; Gammaproteobacteria; Enterobacterales; Enterobacteriaceae; Escherichia	Bacteria
YP_010092989.1	YP_009030789.1	372	1495285.0	Escherichia phage vB_EcoM_112	Viruses; Duplodnaviria; Heunggongvirae; Uroviricota; Caudoviricetes; Straboviridae; Tevenvirinae; Tequatrovirus; Tequatrovirus e112		562.0	Escherichia coli	Bacteria; Pseudomonadota; Gammaproteobacteria; Enterobacterales; Enterobacteriaceae; Escherichia	Bacteria
YP_010092989.1	YP_007004923.1	372	1054480.0	Escherichia phage wV7	Viruses; Duplodnaviria; Heunggongvirae; Uroviricota; Caudoviricetes; Straboviridae; Tevenvirinae; Tequatrovirus; Tequatrovirus vtec		562.0	Escherichia coli	Bacteria; Pseudomonadota; Gammaproteobacteria; Enterobacterales; Enterobacteriaceae; Escherichia	Bacteria
YP_010092989.1	YP_007004559.1	372	1054834.0	Escherichia phage ime09	Viruses; Duplodnaviria; Heunggongvirae; Uroviricota; Caudoviricetes; Straboviridae; Tevenvirinae; Tequatrovirus; Tequatrovirus ime09		562.0	Escherichia coli	Bacteria; Pseudomonadota; Gammaproteobacteria; Enterobacterales; Enterobacteriaceae; Escherichia	Bacteria
YP_010092989.1	YP_006986738.1	372	1141141.0	Escherichia phage vB_EcoM_ACG-C40	Viruses; Duplodnaviria; Heunggongvirae; Uroviricota; Caudoviricetes; Straboviridae; Tevenvirinae; Tequatrovirus; Tequatrovirus c40		562.0	Escherichia coli	Bacteria; Pseudomonadota; Gammaproteobacteria; Enterobacterales; Enterobacteriaceae; Escherichia	Bacteria
YP_010092989.1	YP_004415076.1	372	1002725.0	Shigella phage Shfl2	Viruses; Duplodnaviria; Heunggongvirae; Uroviricota; Caudoviricetes; Straboviridae; Tevenvirinae; Tequatrovirus; Tequatrovirus shfl2		623.0	Shigella flexneri	Bacteria; Pseudomonadota; Gammaproteobacteria; Enterobacterales; Enterobacteriaceae; Shigella	Bacteria
YP_010092989.1	YP_002922530.1	372	576790.0	Escherichia phage JS10	Viruses; Duplodnaviria; Heunggongvirae; Uroviricota; Caudoviricetes; Straboviridae; Tevenvirinae; Dhakavirus; Dhakavirus JS10		83333.0	Escherichia coli K-12	Bacteria; Pseudomonadota; Gammaproteobacteria; Enterobacterales; Enterobacteriaceae; Escherichia; Escherichia coli	Bacteria
YP_010092989.1	YP_002922249.1	372	576789.0	Escherichia phage JSE	Viruses; Duplodnaviria; Heunggongvirae; Uroviricota; Caudoviricetes; Straboviridae; Krischvirus; Krischvirus jse		83333.0	Escherichia coli K-12	Bacteria; Pseudomonadota; Gammaproteobacteria; Enterobacterales; Enterobacteriaceae; Escherichia; Escherichia coli	Bacteria
YP_010092989.1	YP_001595310.1	372	293178.0	Escherichia phage JS98	Viruses; Duplodnaviria; Heunggongvirae; Uroviricota; Caudoviricetes; Straboviridae; Tevenvirinae; Dhakavirus; Dhakavirus JS98		562.0	Escherichia coli	Bacteria; Pseudomonadota; Gammaproteobacteria; Enterobacterales; Enterobacteriaceae; Escherichia	Bacteria
YP_010092989.1	YP_001469518.1	372	448384.0	Escherichia phage Phi1	Viruses; Duplodnaviria; Heunggongvirae; Uroviricota; Caudoviricetes; Straboviridae; Krischvirus; Krischvirus georgiaone		83333.0	Escherichia coli K-12	Bacteria; Pseudomonadota; Gammaproteobacteria; Enterobacterales; Enterobacteriaceae; Escherichia; Escherichia coli	Bacteria
YP_010092989.1	YP_238902.1	372	321023.0	Aeromonas phage 31	Viruses; Duplodnaviria; Heunggongvirae; Uroviricota; Caudoviricetes; Straboviridae; Biquartavirus; Biquartavirus 44RR2		645.0	Aeromonas salmonicida	Bacteria; Pseudomonadota; Gammaproteobacteria; Aeromonadales; Aeromonadaceae; Aeromonas	Bacteria
YP_010092989.1	YP_010067331.1	372	10666.0	Enterobacteria phage T6	Viruses; Duplodnaviria; Heunggongvirae; Uroviricota; Caudoviricetes; Straboviridae; Tevenvirinae; Tequatrovirus; Tequatrovirus T6		562.0	Escherichia coli	Bacteria; Pseudomonadota; Gammaproteobacteria; Enterobacterales; Enterobacteriaceae; Escherichia	Bacteria
YP_010092989.1	YP_010067064.1	372	10692.0	Enterobacteria phage RB18	Viruses; Duplodnaviria; Heunggongvirae; Uroviricota; Caudoviricetes; Straboviridae; Tevenvirinae; Tequatrovirus; Tequatrovirus RB18		562.0	Escherichia coli	Bacteria; Pseudomonadota; Gammaproteobacteria; Enterobacterales; Enterobacteriaceae; Escherichia	Bacteria
YP_010092989.1	YP_009167999.1	372	66711.0	Escherichia phage AR1	Viruses; Duplodnaviria; Heunggongvirae; Uroviricota; Caudoviricetes; Straboviridae; Tevenvirinae; Tequatrovirus; Tequatrovirus ar1		83334.0	Escherichia coli O157:H7	Bacteria; Pseudomonadota; Gammaproteobacteria; Enterobacterales; Enterobacteriaceae; Escherichia; Escherichia coli	Bacteria
YP_010092989.1	YP_009167552.1	372	36339.0	Enterobacteria phage RB68	Viruses; Duplodnaviria; Heunggongvirae; Uroviricota; Caudoviricetes; Straboviridae; Tevenvirinae; Tequatrovirus; unclassified Tequatrovirus		37762.0	Escherichia coli B	Bacteria; Pseudomonadota; Gammaproteobacteria; Enterobacterales; Enterobacteriaceae; Escherichia; Escherichia coli	Bacteria
YP_010092989.1	YP_009102385.1	372	69609.0	Enterobacteria phage RB27	Viruses; Duplodnaviria; Heunggongvirae; Uroviricota; Caudoviricetes; Straboviridae; Tevenvirinae; Tequatrovirus; Tequatrovirus RB27		562.0	Escherichia coli	Bacteria; Pseudomonadota; Gammaproteobacteria; Enterobacterales; Enterobacteriaceae; Escherichia	Bacteria
YP_010092989.1	YP_009098567.1	372	31533.0	Escherichia phage RB3	Viruses; Duplodnaviria; Heunggongvirae; Uroviricota; Caudoviricetes; Straboviridae; Tevenvirinae; Tequatrovirus; Tequatrovirus RB3		37762.0	Escherichia coli B	Bacteria; Pseudomonadota; Gammaproteobacteria; Enterobacterales; Enterobacteriaceae; Escherichia; Escherichia coli	Bacteria
YP_010092989.1	YP_002854138.1	372	10693.0	Enterobacteria phage RB51	Viruses; Duplodnaviria; Heunggongvirae; Uroviricota; Caudoviricetes; Straboviridae; Tevenvirinae; Tequatrovirus; Tequatrovirus RB51		562.0	Escherichia coli	Bacteria; Pseudomonadota; Gammaproteobacteria; Enterobacterales; Enterobacteriaceae; Escherichia	Bacteria
YP_010092989.1	NP_891742.1	372	50948.0	Escherichia phage RB49	Viruses; Duplodnaviria; Heunggongvirae; Uroviricota; Caudoviricetes; Straboviridae; Krischvirus; Krischvirus RB49		562.0	Escherichia coli	Bacteria; Pseudomonadota; Gammaproteobacteria; Enterobacterales; Enterobacteriaceae; Escherichia	Bacteria
YP_010092989.1	NP_861887.1	372	12353.0	Escherichia phage RB69	Viruses; Duplodnaviria; Heunggongvirae; Uroviricota; Caudoviricetes; Straboviridae; Tevenvirinae; Mosigvirus; Mosigvirus RB69		562.0	Escherichia coli	Bacteria; Pseudomonadota; Gammaproteobacteria; Enterobacterales; Enterobacteriaceae; Escherichia	Bacteria
YP_010092989.1	YP_009886957.1	372	2686289.0	Acinetobacter phage vB_AbaM_Lazarus	Viruses; Duplodnaviria; Heunggongvirae; Uroviricota; Caudoviricetes; Straboviridae; Twarogvirinae; Lazarusvirus; Lazarusvirus lazarus		470.0	Acinetobacter baumannii	Bacteria; Pseudomonadota; Gammaproteobacteria; Moraxellales; Moraxellaceae; Acinetobacter; Acinetobacter calcoaceticus/baumannii complex	Bacteria
YP_010092989.1	YP_009887165.1	372	2690230.0	Acinetobacter phage vB_AbaM_PhT2	Viruses; Duplodnaviria; Heunggongvirae; Uroviricota; Caudoviricetes; Straboviridae; Twarogvirinae; Hadassahvirus; Hadassahvirus pht2		470.0	Acinetobacter baumannii	Bacteria; Pseudomonadota; Gammaproteobacteria; Moraxellales; Moraxellaceae; Acinetobacter; Acinetobacter calcoaceticus/baumannii complex	Bacteria
YP_010092989.1	YP_009886710.1	372	2686303.0	Acinetobacter phage vB_AbaM_Kimel	Viruses; Duplodnaviria; Heunggongvirae; Uroviricota; Caudoviricetes; Straboviridae; Twarogvirinae; Lazarusvirus; Lazarusvirus kimel		470.0	Acinetobacter baumannii	Bacteria; Pseudomonadota; Gammaproteobacteria; Moraxellales; Moraxellaceae; Acinetobacter; Acinetobacter calcoaceticus/baumannii complex	Bacteria
YP_010092989.1	YP_009886460.1	372	2686308.0	Acinetobacter phage vB_AbaM_Apostate	Viruses; Duplodnaviria; Heunggongvirae; Uroviricota; Caudoviricetes; Straboviridae; Twarogvirinae; Lazarusvirus; Lazarusvirus apostate		470.0	Acinetobacter baumannii	Bacteria; Pseudomonadota; Gammaproteobacteria; Moraxellales; Moraxellaceae; Acinetobacter; Acinetobacter calcoaceticus/baumannii complex	Bacteria
YP_010092989.1	YP_009886214.1	372	2686290.0	Acinetobacter phage vB_AbaM_Berthold	Viruses; Duplodnaviria; Heunggongvirae; Uroviricota; Caudoviricetes; Straboviridae; Twarogvirinae; Lazarusvirus; Lazarusvirus berthold		470.0	Acinetobacter baumannii	Bacteria; Pseudomonadota; Gammaproteobacteria; Moraxellales; Moraxellaceae; Acinetobacter; Acinetobacter calcoaceticus/baumannii complex	Bacteria
YP_010092989.1	YP_009885370.1	372	2666257.0	Acinetobacter phage vB_AbaM_Konradin	Viruses; Duplodnaviria; Heunggongvirae; Uroviricota; Caudoviricetes; Straboviridae; Twarogvirinae; Lazarusvirus; Lazarusvirus kronadin		470.0	Acinetobacter baumannii	Bacteria; Pseudomonadota; Gammaproteobacteria; Moraxellales; Moraxellaceae; Acinetobacter; Acinetobacter calcoaceticus/baumannii complex	Bacteria
YP_010092989.1	YP_009889818.1	372	2178927.0	Acinetobacter phage AM101	Viruses; Duplodnaviria; Heunggongvirae; Uroviricota; Caudoviricetes; Straboviridae; Twarogvirinae; Lazarusvirus; Lazarusvirus am101		470.0	Acinetobacter baumannii	Bacteria; Pseudomonadota; Gammaproteobacteria; Moraxellales; Moraxellaceae; Acinetobacter; Acinetobacter calcoaceticus/baumannii complex	Bacteria
YP_010092989.1	YP_009882228.1	372	2500827.0	Acinetobacter phage AbTZA1	Viruses; Duplodnaviria; Heunggongvirae; Uroviricota; Caudoviricetes; Straboviridae; Twarogvirinae; Hadassahvirus; Hadassahvirus azbtza1		470.0	Acinetobacter baumannii	Bacteria; Pseudomonadota; Gammaproteobacteria; Moraxellales; Moraxellaceae; Acinetobacter; Acinetobacter calcoaceticus/baumannii complex	Bacteria
YP_010092989.1	YP_009881515.1	372	2301662.0	Acinetobacter phage KARL-1	Viruses; Duplodnaviria; Heunggongvirae; Uroviricota; Caudoviricetes; Straboviridae; Twarogvirinae; Lazarusvirus; Lazarusvirus karl		470.0	Acinetobacter baumannii	Bacteria; Pseudomonadota; Gammaproteobacteria; Moraxellales; Moraxellaceae; Acinetobacter; Acinetobacter calcoaceticus/baumannii complex	Bacteria
YP_010092989.1	YP_009880956.1	372	2269366.0	Acinetobacter phage vB_ApiM_fHyAci03	Viruses; Duplodnaviria; Heunggongvirae; Uroviricota; Caudoviricetes; Straboviridae; Twarogvirinae; Lazarusvirus; Lazarusvirus fhyacithree		48296.0	Acinetobacter pittii	Bacteria; Pseudomonadota; Gammaproteobacteria; Moraxellales; Moraxellaceae; Acinetobacter; Acinetobacter calcoaceticus/baumannii complex	Bacteria
YP_010092989.1	YP_006489108.1	372	1049283.0	Acinetobacter phage ZZ1	Viruses; Duplodnaviria; Heunggongvirae; Uroviricota; Caudoviricetes; Straboviridae; Twarogvirinae; Zedzedvirus; Zedzedvirus zz1		470.0	Acinetobacter baumannii	Bacteria; Pseudomonadota; Gammaproteobacteria; Moraxellales; Moraxellaceae; Acinetobacter; Acinetobacter calcoaceticus/baumannii complex	Bacteria
YP_010092989.1	YP_004010326.1	372	760939.0	Acinetobacter phage Acj9	Viruses; Duplodnaviria; Heunggongvirae; Uroviricota; Caudoviricetes; Straboviridae; Twarogvirinae; Acajnonavirus; Acajnonavirus acj9		40214.0	Acinetobacter johnsonii	Bacteria; Pseudomonadota; Gammaproteobacteria; Moraxellales; Moraxellaceae; Acinetobacter	Bacteria
YP_010092989.1	YP_004009549.1	372	762660.0	Acinetobacter phage Ac42	Viruses; Duplodnaviria; Heunggongvirae; Uroviricota; Caudoviricetes; Straboviridae; Twarogvirinae; unclassified Twarogvirinae		469.0	Acinetobacter	Bacteria; Pseudomonadota; Gammaproteobacteria; Moraxellales; Moraxellaceae	Bacteria
YP_010092989.1	YP_010095141.1	372	2163633.0	Erwinia phage Cronus	Viruses; Duplodnaviria; Heunggongvirae; Uroviricota; Caudoviricetes; Straboviridae; Tevenvirinae; Roskildevirus; Roskildevirus cronus		552.0	Erwinia amylovora	Bacteria; Pseudomonadota; Gammaproteobacteria; Enterobacterales; Erwiniaceae; Erwinia	Bacteria
YP_010092989.1	YP_009883906.1	372	2601678.0	Serratia phage Muldoon	Viruses; Duplodnaviria; Heunggongvirae; Uroviricota; Caudoviricetes; Muldoonvirus; Muldoonvirus muldoon		615.0	Serratia marcescens	Bacteria; Pseudomonadota; Gammaproteobacteria; Enterobacterales; Yersiniaceae; Serratia	Bacteria
YP_010092989.1	YP_010100484.1	372	2500761.0	Escherichia phage vB_EcoM_005	Viruses; Duplodnaviria; Heunggongvirae; Uroviricota; Caudoviricetes; Straboviridae; Tevenvirinae; Dhakavirus; Dhakavirus ecom005		562.0	Escherichia coli	Bacteria; Pseudomonadota; Gammaproteobacteria; Enterobacterales; Enterobacteriaceae; Escherichia	Bacteria
YP_010092989.1	YP_010100324.1	372	2499909.0	Escherichia phage AnYang	Viruses; Duplodnaviria; Heunggongvirae; Uroviricota; Caudoviricetes; Straboviridae; Tevenvirinae; Dhakavirus; Dhakavirus anyang		1045010.0	Escherichia coli O157	Bacteria; Pseudomonadota; Gammaproteobacteria; Enterobacterales; Enterobacteriaceae; Escherichia; Escherichia coli	Bacteria
YP_010092989.1	YP_010098502.1	372	2315700.0	Klebsiella phage KP179	Viruses; Duplodnaviria; Heunggongvirae; Uroviricota; Caudoviricetes; Straboviridae; Tevenvirinae; Jiaodavirus; Jiaodavirus kp179		573.0	Klebsiella pneumoniae	Bacteria; Pseudomonadota; Gammaproteobacteria; Enterobacterales; Enterobacteriaceae; Klebsiella	Bacteria
YP_010092989.1	YP_010096163.1	372	2234047.0	Klebsiella phage Mineola	Viruses; Duplodnaviria; Heunggongvirae; Uroviricota; Caudoviricetes; Straboviridae; Tevenvirinae; Jiaodavirus; Jiaodavirus mineola		573.0	Klebsiella pneumoniae	Bacteria; Pseudomonadota; Gammaproteobacteria; Enterobacterales; Enterobacteriaceae; Klebsiella	Bacteria
YP_010092989.1	YP_010094765.1	372	2163891.0	Enterobacteria phage vB_EcoM_IME341	Viruses; Duplodnaviria; Heunggongvirae; Uroviricota; Caudoviricetes; Straboviridae; Tevenvirinae; Dhakavirus; Dhakavirus ime348		469008.0	Escherichia coli BL21(DE3)	Bacteria; Pseudomonadota; Gammaproteobacteria; Enterobacterales; Enterobacteriaceae; Escherichia; Escherichia coli	Bacteria
YP_010092989.1	YP_010094235.1	372	2163887.0	Enterobacteria phage vB_EcoM_IME281	Viruses; Duplodnaviria; Heunggongvirae; Uroviricota; Caudoviricetes; Straboviridae; Tevenvirinae; Dhakavirus; Dhakavirus ime281		469008.0	Escherichia coli BL21(DE3)	Bacteria; Pseudomonadota; Gammaproteobacteria; Enterobacterales; Enterobacteriaceae; Escherichia; Escherichia coli	Bacteria
YP_010092989.1	YP_010090896.1	372	2083276.0	Escherichia phage EcS1	Viruses; Duplodnaviria; Heunggongvirae; Uroviricota; Caudoviricetes; Straboviridae; Tevenvirinae; Kagamiyamavirus; Kagamiyamavirus ecs1		562.0	Escherichia coli	Bacteria; Pseudomonadota; Gammaproteobacteria; Enterobacterales; Enterobacteriaceae; Escherichia	Bacteria
YP_010092989.1	YP_009836909.1	372	2070028.0	Klebsiella phage vB_Kpn_F48	Viruses; Duplodnaviria; Heunggongvirae; Uroviricota; Caudoviricetes; Marfavirus; Marfavirus F48		573.0	Klebsiella pneumoniae	Bacteria; Pseudomonadota; Gammaproteobacteria; Enterobacterales; Enterobacteriaceae; Klebsiella	Bacteria
YP_010092989.1	YP_009618266.1	372	2267236.0	Citrobacter phage CF1 ERZ-2017	Viruses; Duplodnaviria; Heunggongvirae; Uroviricota; Caudoviricetes; Straboviridae; Tevenvirinae; Moonvirus; Moonvirus cf1		546.0	Citrobacter freundii	Bacteria; Pseudomonadota; Gammaproteobacteria; Enterobacterales; Enterobacteriaceae; Citrobacter; Citrobacter freundii complex	Bacteria
YP_010092989.1	YP_009615660.1	372	2041413.0	Salmonella phage Melville	Viruses; Duplodnaviria; Heunggongvirae; Uroviricota; Caudoviricetes; Straboviridae; Tevenvirinae; Gelderlandvirus; Gelderlandvirus melville		108619.0	Salmonella enterica subsp. enterica serovar Newport	Bacteria; Pseudomonadota; Gammaproteobacteria; Enterobacterales; Enterobacteriaceae; Salmonella; Salmonella enterica	Bacteria
YP_010092989.1	YP_010092341.1	372	2006942.0	Serratia phage X20	Viruses; Duplodnaviria; Heunggongvirae; Uroviricota; Caudoviricetes; Straboviridae; Tevenvirinae; Winklervirus; Winklervirus xtwenty		104623.0	Serratia sp. ATCC 39006	Bacteria; Pseudomonadota; Gammaproteobacteria; Enterobacterales; Yersiniaceae; Serratia	Bacteria
YP_010092989.1	YP_010091801.1	372	1892569.0	Cronobacter phage Pet-CM3-4	Viruses; Duplodnaviria; Heunggongvirae; Uroviricota; Caudoviricetes; Straboviridae; Tevenvirinae; Karamvirus; Karamvirus petcm34		1159491.0	Cronobacter malonaticus LMG 23826	Bacteria; Pseudomonadota; Gammaproteobacteria; Enterobacterales; Enterobacteriaceae; Cronobacter; Cronobacter malonaticus	Bacteria
YP_010092989.1	YP_010090616.1	372	1983556.0	Pseudomonas phage PspYZU05	Viruses; Duplodnaviria; Heunggongvirae; Uroviricota; Caudoviricetes; Straboviridae; Jiangsuvirus; Jiangsuvirus pspyzu05		306.0	Pseudomonas sp.	Bacteria; Pseudomonadota; Gammaproteobacteria; Pseudomonadales; Pseudomonadaceae; Pseudomonas	Bacteria
YP_010092989.1	YP_010089510.1	372	1913572.0	Klebsiella phage KPV15	Viruses; Duplodnaviria; Heunggongvirae; Uroviricota; Caudoviricetes; Straboviridae; Tevenvirinae; Jiaodavirus; Jiaodavirus kppv15		573.0	Klebsiella pneumoniae	Bacteria; Pseudomonadota; Gammaproteobacteria; Enterobacterales; Enterobacteriaceae; Klebsiella	Bacteria
YP_010092989.1	YP_009609512.1	372	2006941.0	Serratia phage CHI14	Viruses; Duplodnaviria; Heunggongvirae; Uroviricota; Caudoviricetes; Straboviridae; Tevenvirinae; Winklervirus; Winklervirus chi14		104623.0	Serratia sp. ATCC 39006	Bacteria; Pseudomonadota; Gammaproteobacteria; Enterobacterales; Yersiniaceae; Serratia	Bacteria
YP_010092989.1	YP_009288871.2	372	1852625.0	Klebsiella phage vB_KpnM_KpV477	Viruses; Duplodnaviria; Heunggongvirae; Uroviricota; Caudoviricetes; Straboviridae; Tevenvirinae; Jiaodavirus; Jiaodavirus kpv477		573.0	Klebsiella pneumoniae	Bacteria; Pseudomonadota; Gammaproteobacteria; Enterobacterales; Enterobacteriaceae; Klebsiella	Bacteria
YP_010092989.1	YP_009324077.1	372	1837930.0	Escherichia phage MX01	Viruses; Duplodnaviria; Heunggongvirae; Uroviricota; Caudoviricetes; Straboviridae; Tevenvirinae; Dhakavirus; Dhakavirus mx01		562.0	Escherichia coli	Bacteria; Pseudomonadota; Gammaproteobacteria; Enterobacterales; Enterobacteriaceae; Escherichia	Bacteria
YP_010092989.1	YP_009323384.1	372	1837931.0	Escherichia phage WG01	Viruses; Duplodnaviria; Heunggongvirae; Uroviricota; Caudoviricetes; Straboviridae; Tevenvirinae; Dhakavirus; Dhakavirus wg01		562.0	Escherichia coli	Bacteria; Pseudomonadota; Gammaproteobacteria; Enterobacterales; Enterobacteriaceae; Escherichia	Bacteria
YP_010092989.1	YP_009286539.1	372	1815631.0	Salmonella phage vB_SnwM_CGG4-1	Viruses; Duplodnaviria; Heunggongvirae; Uroviricota; Caudoviricetes; Straboviridae; Tevenvirinae; Gelderlandvirus; Gelderlandvirus cgg41		108619.0	Salmonella enterica subsp. enterica serovar Newport	Bacteria; Pseudomonadota; Gammaproteobacteria; Enterobacterales; Enterobacteriaceae; Salmonella; Salmonella enterica	Bacteria
YP_010092989.1	YP_009289598.1	372	1654928.0	Klebsiella phage PKO111	Viruses; Duplodnaviria; Heunggongvirae; Uroviricota; Caudoviricetes; Straboviridae; Tevenvirinae; Jiaodavirus; Jiaodavirus pko111		571.0	Klebsiella oxytoca	Bacteria; Pseudomonadota; Gammaproteobacteria; Enterobacterales; Enterobacteriaceae; Klebsiella	Bacteria
YP_010092989.1	YP_009203920.1	372	1675602.0	Citrobacter phage Merlin	Viruses; Duplodnaviria; Heunggongvirae; Uroviricota; Caudoviricetes; Straboviridae; Tevenvirinae; Moonvirus; Moonvirus merlin		546.0	Citrobacter freundii	Bacteria; Pseudomonadota; Gammaproteobacteria; Enterobacterales; Enterobacteriaceae; Citrobacter; Citrobacter freundii complex	Bacteria
YP_010092989.1	YP_009214034.1	372	1567029.0	Escherichia phage vB_EcoM_VR26	Viruses; Duplodnaviria; Heunggongvirae; Uroviricota; Caudoviricetes; Straboviridae; Tevenvirinae; Gaprivervirus; Gaprivervirus vr26		562.0	Escherichia coli	Bacteria; Pseudomonadota; Gammaproteobacteria; Enterobacterales; Enterobacteriaceae; Escherichia	Bacteria
YP_010092989.1	YP_009209942.1	372	1567028.0	Escherichia phage vB_EcoM_VR25	Viruses; Duplodnaviria; Heunggongvirae; Uroviricota; Caudoviricetes; Straboviridae; Tevenvirinae; Gaprivervirus; Gaprivervirus vr25		562.0	Escherichia coli	Bacteria; Pseudomonadota; Gammaproteobacteria; Enterobacterales; Enterobacteriaceae; Escherichia	Bacteria
YP_010092989.1	YP_009207374.1	372	1567027.0	Escherichia phage vB_EcoM_VR20	Viruses; Duplodnaviria; Heunggongvirae; Uroviricota; Caudoviricetes; Straboviridae; Tevenvirinae; Gaprivervirus; Gaprivervirus vr20		562.0	Escherichia coli	Bacteria; Pseudomonadota; Gammaproteobacteria; Enterobacterales; Enterobacteriaceae; Escherichia	Bacteria
YP_010092989.1	YP_009205877.1	372	1567026.0	Escherichia phage vb_EcoM-VR5	Viruses; Duplodnaviria; Heunggongvirae; Uroviricota; Caudoviricetes; Straboviridae; Tevenvirinae; Dhakavirus; Dhakavirus vr5		562.0	Escherichia coli	Bacteria; Pseudomonadota; Gammaproteobacteria; Enterobacterales; Enterobacteriaceae; Escherichia	Bacteria
YP_010092989.1	YP_009202916.1	372	1673871.0	Escherichia phage QL01	Viruses; Duplodnaviria; Heunggongvirae; Uroviricota; Caudoviricetes; Straboviridae; Tevenvirinae; Dhakavirus; Dhakavirus ql01		561.0	Escherichia	Bacteria; Pseudomonadota; Gammaproteobacteria; Enterobacterales; Enterobacteriaceae	Bacteria
YP_010092989.1	YP_009190757.1	372	1698360.0	Klebsiella phage JD18	Viruses; Duplodnaviria; Heunggongvirae; Uroviricota; Caudoviricetes; Straboviridae; Tevenvirinae; Jiaodavirus; Jiaodavirus jd18		573.0	Klebsiella pneumoniae	Bacteria; Pseudomonadota; Gammaproteobacteria; Enterobacterales; Enterobacteriaceae; Klebsiella	Bacteria
YP_010092989.1	YP_009126381.2	372	1445860.0	Salmonella phage STP4-a	Viruses; Duplodnaviria; Heunggongvirae; Uroviricota; Caudoviricetes; Straboviridae; Tevenvirinae; Gelderlandvirus; Gelderlandvirus stp4a		90371.0	Salmonella enterica subsp. enterica serovar Typhimurium	Bacteria; Pseudomonadota; Gammaproteobacteria; Enterobacterales; Enterobacteriaceae; Salmonella; Salmonella enterica	Bacteria
YP_010092989.1	YP_009146635.1	372	1540095.0	Citrobacter phage Moon	Viruses; Duplodnaviria; Heunggongvirae; Uroviricota; Caudoviricetes; Straboviridae; Tevenvirinae; Moonvirus; Moonvirus moon		546.0	Citrobacter freundii	Bacteria; Pseudomonadota; Gammaproteobacteria; Enterobacterales; Enterobacteriaceae; Citrobacter; Citrobacter freundii complex	Bacteria
YP_010092989.1	YP_009148166.1	372	1204531.0	Salmonella phage STML-198	Viruses; Duplodnaviria; Heunggongvirae; Uroviricota; Caudoviricetes; Straboviridae; Tevenvirinae; Gelderlandvirus; Gelderlandvirus stml198		590.0	Salmonella	Bacteria; Pseudomonadota; Gammaproteobacteria; Enterobacterales; Enterobacteriaceae	Bacteria
YP_010092989.1	YP_009126383.1	372	1445860.0	Salmonella phage STP4-a	Viruses; Duplodnaviria; Heunggongvirae; Uroviricota; Caudoviricetes; Straboviridae; Tevenvirinae; Gelderlandvirus; Gelderlandvirus stp4a		90371.0	Salmonella enterica subsp. enterica serovar Typhimurium	Bacteria; Pseudomonadota; Gammaproteobacteria; Enterobacterales; Enterobacteriaceae; Salmonella; Salmonella enterica	Bacteria
YP_010092989.1	YP_009030245.1	372	1481112.0	Serratia phage PS2	Viruses; Duplodnaviria; Heunggongvirae; Uroviricota; Caudoviricetes; Muldoonvirus; Muldoonvirus PS2		615.0	Serratia marcescens	Bacteria; Pseudomonadota; Gammaproteobacteria; Enterobacterales; Yersiniaceae; Serratia	Bacteria
YP_010092989.1	YP_009005465.1	372	1455074.0	Enterobacter phage PG7	Viruses; Duplodnaviria; Heunggongvirae; Uroviricota; Caudoviricetes; Straboviridae; Tevenvirinae; Karamvirus; Karamvirus pg7		550.0	Enterobacter cloacae	Bacteria; Pseudomonadota; Gammaproteobacteria; Enterobacterales; Enterobacteriaceae; Enterobacter; Enterobacter cloacae complex	Bacteria
YP_010092989.1	YP_007501218.1	372	1087482.0	Salmonella phage vB_SenM-S16	Viruses; Duplodnaviria; Heunggongvirae; Uroviricota; Caudoviricetes; Straboviridae; Tevenvirinae; Gelderlandvirus; Gelderlandvirus s16		28901.0	Salmonella enterica	Bacteria; Pseudomonadota; Gammaproteobacteria; Enterobacterales; Enterobacteriaceae; Salmonella	Bacteria
YP_010092989.1	YP_007501216.1	372	1087482.0	Salmonella phage vB_SenM-S16	Viruses; Duplodnaviria; Heunggongvirae; Uroviricota; Caudoviricetes; Straboviridae; Tevenvirinae; Gelderlandvirus; Gelderlandvirus s16		28901.0	Salmonella enterica	Bacteria; Pseudomonadota; Gammaproteobacteria; Enterobacterales; Enterobacteriaceae; Salmonella	Bacteria
YP_010092989.1	YP_004063881.1	372	700939.0	Escherichia phage vB_EcoM_VR7	Viruses; Duplodnaviria; Heunggongvirae; Uroviricota; Caudoviricetes; Straboviridae; Tevenvirinae; Gaprivervirus; Gaprivervirus vr7		562.0	Escherichia coli	Bacteria; Pseudomonadota; Gammaproteobacteria; Enterobacterales; Enterobacteriaceae; Escherichia	Bacteria
YP_010092989.1	YP_003934819.1	372	645664.0	Shigella phage SP18	Viruses; Duplodnaviria; Heunggongvirae; Uroviricota; Caudoviricetes; Straboviridae; Tevenvirinae; Gaprivervirus; Gaprivervirus sp18		624.0	Shigella sonnei	Bacteria; Pseudomonadota; Gammaproteobacteria; Enterobacterales; Enterobacteriaceae; Shigella	Bacteria
YP_010092989.1	YP_003734325.1	372	698728.0	Escherichia phage IME08	Viruses; Duplodnaviria; Heunggongvirae; Uroviricota; Caudoviricetes; Straboviridae; Tevenvirinae; Dhakavirus; Dhakavirus ime08		562.0	Escherichia coli	Bacteria; Pseudomonadota; Gammaproteobacteria; Enterobacterales; Enterobacteriaceae; Escherichia	Bacteria
YP_010092989.1	YP_002922529.1	372	576790.0	Escherichia phage JS10	Viruses; Duplodnaviria; Heunggongvirae; Uroviricota; Caudoviricetes; Straboviridae; Tevenvirinae; Dhakavirus; Dhakavirus JS10		83333.0	Escherichia coli K-12	Bacteria; Pseudomonadota; Gammaproteobacteria; Enterobacterales; Enterobacteriaceae; Escherichia; Escherichia coli	Bacteria
YP_010092989.1	YP_009201372.1	372	1610855.0	Vibrio phage ValKK3	Viruses; Duplodnaviria; Heunggongvirae; Uroviricota; Caudoviricetes; Straboviridae; Schizotequatrovirus; Schizotequatrovirus valkk3		1219076.0	Vibrio alginolyticus NBRC 15630 = ATCC 17749	Bacteria; Pseudomonadota; Gammaproteobacteria; Vibrionales; Vibrionaceae; Vibrio; Vibrio harveyi group; Vibrio alginolyticus	Bacteria
YP_010092989.1	YP_009006294.1	372	1262539.0	Vibrio phage VH7D	Viruses; Duplodnaviria; Heunggongvirae; Uroviricota; Caudoviricetes; Straboviridae; Schizotequatrovirus; Schizotequatrovirus vh7d		669.0	Vibrio harveyi	Bacteria; Pseudomonadota; Gammaproteobacteria; Vibrionales; Vibrionaceae; Vibrio; Vibrio harveyi group	Bacteria
YP_010092989.1	YP_008125195.1	372	115992.0	Vibrio phage nt-1	Viruses; Duplodnaviria; Heunggongvirae; Uroviricota; Caudoviricetes; Straboviridae; Mylasvirus; Mylasvirus persius		691.0	Vibrio natriegens	Bacteria; Pseudomonadota; Gammaproteobacteria; Vibrionales; Vibrionaceae; Vibrio; Vibrio harveyi group	Bacteria
YP_010092989.1	NP_899623.1	372	75320.0	Vibrio phage KVP40	Viruses; Duplodnaviria; Heunggongvirae; Uroviricota; Caudoviricetes; Straboviridae; Schizotequatrovirus; Schizotequatrovirus KVP40		662.0	Vibrio	Bacteria; Pseudomonadota; Gammaproteobacteria; Vibrionales; Vibrionaceae	Bacteria
YP_010092989.1	YP_007236020.1	372	1206558.0	Yersinia phage phiR1-RT	Viruses; Duplodnaviria; Heunggongvirae; Uroviricota; Caudoviricetes; Straboviridae; Tevenvirinae; Tegunavirus; Tegunavirus r1rt		630.0	Yersinia enterocolitica	Bacteria; Pseudomonadota; Gammaproteobacteria; Enterobacterales; Yersiniaceae; Yersinia	Bacteria
YP_010092989.1	YP_010089783.1	372	1965363.0	Yersinia phage fHe-Yen9-01	Viruses; Duplodnaviria; Heunggongvirae; Uroviricota; Caudoviricetes; Straboviridae; Tevenvirinae; Tegunavirus; Tegunavirus fheyen901		630.0	Yersinia enterocolitica	Bacteria; Pseudomonadota; Gammaproteobacteria; Enterobacterales; Yersiniaceae; Yersinia	Bacteria
YP_010092989.1	YP_009200443.1	372	1589265.0	Yersinia phage vB_YenM_TG1	Viruses; Duplodnaviria; Heunggongvirae; Uroviricota; Caudoviricetes; Straboviridae; Tevenvirinae; Tegunavirus; Tegunavirus yenmtg1		630.0	Yersinia enterocolitica	Bacteria; Pseudomonadota; Gammaproteobacteria; Enterobacterales; Yersiniaceae; Yersinia	Bacteria
YP_010092989.1	YP_004009805.1	372	760732.0	Acinetobacter phage Acj61	Viruses; Duplodnaviria; Heunggongvirae; Uroviricota; Caudoviricetes; Straboviridae; Twarogvirinae; Lasallevirus; Acinetobacter virus Acj61		40214.0	Acinetobacter johnsonii	Bacteria; Pseudomonadota; Gammaproteobacteria; Moraxellales; Moraxellaceae; Acinetobacter	Bacteria
YP_010092989.1	YP_009834701.1	372	2024208.0	Aeromonas phage AS-zj	Viruses; Duplodnaviria; Heunggongvirae; Uroviricota; Caudoviricetes; Straboviridae; Emmerichvirinae; Ceceduovirus; Ceceduovirus aszj		644.0	Aeromonas hydrophila	Bacteria; Pseudomonadota; Gammaproteobacteria; Aeromonadales; Aeromonadaceae; Aeromonas	Bacteria
YP_010092989.1	YP_004300902.1	372	2919549.0	Aeromonas phage 65	Viruses; Duplodnaviria; Heunggongvirae; Uroviricota; Caudoviricetes; Straboviridae; Emmerichvirinae; Ishigurovirus; Ishigurovirus osborne		645.0	Aeromonas salmonicida	Bacteria; Pseudomonadota; Gammaproteobacteria; Aeromonadales; Aeromonadaceae; Aeromonas	Bacteria
YP_010092989.1	YP_007010318.1	372	1204516.0	Aeromonas phage CC2	Viruses; Duplodnaviria; Heunggongvirae; Uroviricota; Caudoviricetes; Straboviridae; Emmerichvirinae; Ceceduovirus; Ceceduovirus cc2		644.0	Aeromonas hydrophila	Bacteria; Pseudomonadota; Gammaproteobacteria; Aeromonadales; Aeromonadaceae; Aeromonas	Bacteria
YP_010092989.1	YP_003858519.1	372	2681599.0	Escherichia phage RB16	Viruses; Duplodnaviria; Heunggongvirae; Uroviricota; Caudoviricetes; Straboviridae; Pseudotevenvirus; Pseudotevenvirus RB16		562.0	Escherichia coli	Bacteria; Pseudomonadota; Gammaproteobacteria; Enterobacterales; Enterobacteriaceae; Escherichia	Bacteria
YP_010092989.1	YP_239208.1	372	2887182.0	Escherichia phage RB43	Viruses; Duplodnaviria; Heunggongvirae; Uroviricota; Caudoviricetes; Straboviridae; Pseudotevenvirus; Pseudotevenvirus RB43		561.0	Escherichia	Bacteria; Pseudomonadota; Gammaproteobacteria; Enterobacterales; Enterobacteriaceae	Bacteria
YP_010092989.1	YP_009831524.1	372	1873954.0	Cronobacter phage vB_CsaM_leE	Viruses; Duplodnaviria; Heunggongvirae; Uroviricota; Caudoviricetes; Straboviridae; Pseudotevenvirus; Pseudotevenvirus lee		28141.0	Cronobacter sakazakii	Bacteria; Pseudomonadota; Gammaproteobacteria; Enterobacterales; Enterobacteriaceae; Cronobacter	Bacteria
YP_010092989.1	YP_009831240.1	372	1885242.0	Cronobacter phage vB_CsaM_leB	Viruses; Duplodnaviria; Heunggongvirae; Uroviricota; Caudoviricetes; Straboviridae; Pseudotevenvirus; Pseudotevenvirus leb		28141.0	Cronobacter sakazakii	Bacteria; Pseudomonadota; Gammaproteobacteria; Enterobacterales; Enterobacteriaceae; Cronobacter	Bacteria
YP_010092989.1	YP_009626458.1	372	1880822.0	Klebsiella phage PMBT1	Viruses; Duplodnaviria; Heunggongvirae; Uroviricota; Caudoviricetes; Straboviridae; Slopekvirus; Klebsiella virus PMBT1		570.0	Klebsiella	Bacteria; Pseudomonadota; Gammaproteobacteria; Enterobacterales; Enterobacteriaceae	Bacteria
YP_010092989.1	YP_009285758.1	372	1871313.0	Citrobacter phage vB_CfrM_CfP1	Viruses; Duplodnaviria; Heunggongvirae; Uroviricota; Caudoviricetes; Straboviridae; Pseudotevenvirus; Pseudotevenvirus miller		546.0	Citrobacter freundii	Bacteria; Pseudomonadota; Gammaproteobacteria; Enterobacterales; Enterobacteriaceae; Citrobacter; Citrobacter freundii complex	Bacteria
YP_010092989.1	YP_009195040.1	372	1701810.0	Citrobacter phage Margaery	Viruses; Duplodnaviria; Heunggongvirae; Uroviricota; Caudoviricetes; Straboviridae; Pseudotevenvirus; Pseudotevenvirus margaery		546.0	Citrobacter freundii	Bacteria; Pseudomonadota; Gammaproteobacteria; Enterobacterales; Enterobacteriaceae; Citrobacter; Citrobacter freundii complex	Bacteria
YP_010092989.1	YP_009218781.1	372	1673887.0	Citrobacter phage IME-CF2	Viruses; Duplodnaviria; Heunggongvirae; Uroviricota; Caudoviricetes; Straboviridae; Pseudotevenvirus; Pseudotevenvirus imecf2		546.0	Citrobacter freundii	Bacteria; Pseudomonadota; Gammaproteobacteria; Enterobacterales; Enterobacteriaceae; Citrobacter; Citrobacter freundii complex	Bacteria
YP_010092989.1	YP_009097827.1	372	1527524.0	Citrobacter phage Miller	Viruses; Duplodnaviria; Heunggongvirae; Uroviricota; Caudoviricetes; Straboviridae; Pseudotevenvirus; Pseudotevenvirus miller		544.0	Citrobacter	Bacteria; Pseudomonadota; Gammaproteobacteria; Enterobacterales; Enterobacteriaceae	Bacteria
YP_010092989.1	YP_008060744.1	372	1307804.0	Escherichia phage Lw1	Viruses; Duplodnaviria; Heunggongvirae; Uroviricota; Caudoviricetes; Straboviridae; Pseudotevenvirus; Pseudotevenvirus lw1		469008.0	Escherichia coli BL21(DE3)	Bacteria; Pseudomonadota; Gammaproteobacteria; Enterobacterales; Enterobacteriaceae; Escherichia; Escherichia coli	Bacteria
YP_010092989.1	YP_006986495.1	372	1141138.0	Cronobacter phage vB_CsaM_GAP161	Viruses; Duplodnaviria; Heunggongvirae; Uroviricota; Caudoviricetes; Straboviridae; Pseudotevenvirus; Pseudotevenvirus gap161		28141.0	Cronobacter sakazakii	Bacteria; Pseudomonadota; Gammaproteobacteria; Enterobacterales; Enterobacteriaceae; Cronobacter	Bacteria
YP_010092989.1	YP_009834928.1	372	2026113.0	Aeromonas phage AS-sw	Viruses; Duplodnaviria; Heunggongvirae; Uroviricota; Caudoviricetes; Straboviridae; Emmerichvirinae; Ceceduovirus; Ceceduovirus assw		644.0	Aeromonas hydrophila	Bacteria; Pseudomonadota; Gammaproteobacteria; Aeromonadales; Aeromonadaceae; Aeromonas	Bacteria
YP_010092989.1	YP_010089511.1	372	1913572.0	Klebsiella phage KPV15	Viruses; Duplodnaviria; Heunggongvirae; Uroviricota; Caudoviricetes; Straboviridae; Tevenvirinae; Jiaodavirus; Jiaodavirus kppv15		573.0	Klebsiella pneumoniae	Bacteria; Pseudomonadota; Gammaproteobacteria; Enterobacterales; Enterobacteriaceae; Klebsiella	Bacteria
YP_010092989.1	YP_010098501.1	372	2315700.0	Klebsiella phage KP179	Viruses; Duplodnaviria; Heunggongvirae; Uroviricota; Caudoviricetes; Straboviridae; Tevenvirinae; Jiaodavirus; Jiaodavirus kp179		573.0	Klebsiella pneumoniae	Bacteria; Pseudomonadota; Gammaproteobacteria; Enterobacterales; Enterobacteriaceae; Klebsiella	Bacteria
YP_010092989.1	YP_010096164.1	372	2234047.0	Klebsiella phage Mineola	Viruses; Duplodnaviria; Heunggongvirae; Uroviricota; Caudoviricetes; Straboviridae; Tevenvirinae; Jiaodavirus; Jiaodavirus mineola		573.0	Klebsiella pneumoniae	Bacteria; Pseudomonadota; Gammaproteobacteria; Enterobacterales; Enterobacteriaceae; Klebsiella	Bacteria
YP_010092989.1	YP_009288872.1	372	1852625.0	Klebsiella phage vB_KpnM_KpV477	Viruses; Duplodnaviria; Heunggongvirae; Uroviricota; Caudoviricetes; Straboviridae; Tevenvirinae; Jiaodavirus; Jiaodavirus kpv477		573.0	Klebsiella pneumoniae	Bacteria; Pseudomonadota; Gammaproteobacteria; Enterobacterales; Enterobacteriaceae; Klebsiella	Bacteria
YP_010092989.1	YP_009289597.1	372	1654928.0	Klebsiella phage PKO111	Viruses; Duplodnaviria; Heunggongvirae; Uroviricota; Caudoviricetes; Straboviridae; Tevenvirinae; Jiaodavirus; Jiaodavirus pko111		571.0	Klebsiella oxytoca	Bacteria; Pseudomonadota; Gammaproteobacteria; Enterobacterales; Enterobacteriaceae; Klebsiella	Bacteria
YP_010092989.1	YP_009190758.1	372	1698360.0	Klebsiella phage JD18	Viruses; Duplodnaviria; Heunggongvirae; Uroviricota; Caudoviricetes; Straboviridae; Tevenvirinae; Jiaodavirus; Jiaodavirus jd18		573.0	Klebsiella pneumoniae	Bacteria; Pseudomonadota; Gammaproteobacteria; Enterobacterales; Enterobacteriaceae; Klebsiella	Bacteria
YP_010092989.1	YP_010094068.1	372	2108137.0	Enterobacter phage myPSH1140	Viruses; Duplodnaviria; Heunggongvirae; Uroviricota; Caudoviricetes; Straboviridae; Tevenvirinae; Karamvirus; Karamvirus mypsh1140		550.0	Enterobacter cloacae	Bacteria; Pseudomonadota; Gammaproteobacteria; Enterobacterales; Enterobacteriaceae; Enterobacter; Enterobacter cloacae complex	Bacteria
YP_010092989.1	YP_010665909.1	372	2924885.0	Cronobacter phage LPCS28	Viruses; Duplodnaviria; Heunggongvirae; Uroviricota; Caudoviricetes; Straboviridae; unclassified Straboviridae		28141.0	Cronobacter sakazakii	Bacteria; Pseudomonadota; Gammaproteobacteria; Enterobacterales; Enterobacteriaceae; Cronobacter	Bacteria
YP_010092989.1	YP_010651058.1	372	2893954.0	Escherichia phage vB_EcoM_RZ	Viruses; Duplodnaviria; Heunggongvirae; Uroviricota; Caudoviricetes; Straboviridae; Tevenvirinae; Gaprivervirus; unclassified Gaprivervirus		511145.0	Escherichia coli str. K-12 substr. MG1655	Bacteria; Pseudomonadota; Gammaproteobacteria; Enterobacterales; Enterobacteriaceae; Escherichia; Escherichia coli	Bacteria
YP_010092989.1	YP_010100483.1	372	2500761.0	Escherichia phage vB_EcoM_005	Viruses; Duplodnaviria; Heunggongvirae; Uroviricota; Caudoviricetes; Straboviridae; Tevenvirinae; Dhakavirus; Dhakavirus ecom005		562.0	Escherichia coli	Bacteria; Pseudomonadota; Gammaproteobacteria; Enterobacterales; Enterobacteriaceae; Escherichia	Bacteria
YP_010092989.1	YP_010094764.1	372	2163891.0	Enterobacteria phage vB_EcoM_IME341	Viruses; Duplodnaviria; Heunggongvirae; Uroviricota; Caudoviricetes; Straboviridae; Tevenvirinae; Dhakavirus; Dhakavirus ime348		469008.0	Escherichia coli BL21(DE3)	Bacteria; Pseudomonadota; Gammaproteobacteria; Enterobacterales; Enterobacteriaceae; Escherichia; Escherichia coli	Bacteria
YP_010092989.1	YP_010094234.1	372	2163887.0	Enterobacteria phage vB_EcoM_IME281	Viruses; Duplodnaviria; Heunggongvirae; Uroviricota; Caudoviricetes; Straboviridae; Tevenvirinae; Dhakavirus; Dhakavirus ime281		469008.0	Escherichia coli BL21(DE3)	Bacteria; Pseudomonadota; Gammaproteobacteria; Enterobacterales; Enterobacteriaceae; Escherichia; Escherichia coli	Bacteria
YP_010092989.1	YP_010090897.1	372	2083276.0	Escherichia phage EcS1	Viruses; Duplodnaviria; Heunggongvirae; Uroviricota; Caudoviricetes; Straboviridae; Tevenvirinae; Kagamiyamavirus; Kagamiyamavirus ecs1		562.0	Escherichia coli	Bacteria; Pseudomonadota; Gammaproteobacteria; Enterobacterales; Enterobacteriaceae; Escherichia	Bacteria
YP_010092989.1	YP_009324078.1	372	1837930.0	Escherichia phage MX01	Viruses; Duplodnaviria; Heunggongvirae; Uroviricota; Caudoviricetes; Straboviridae; Tevenvirinae; Dhakavirus; Dhakavirus mx01		562.0	Escherichia coli	Bacteria; Pseudomonadota; Gammaproteobacteria; Enterobacterales; Enterobacteriaceae; Escherichia	Bacteria
YP_010092989.1	YP_009323385.1	372	1837931.0	Escherichia phage WG01	Viruses; Duplodnaviria; Heunggongvirae; Uroviricota; Caudoviricetes; Straboviridae; Tevenvirinae; Dhakavirus; Dhakavirus wg01		562.0	Escherichia coli	Bacteria; Pseudomonadota; Gammaproteobacteria; Enterobacterales; Enterobacteriaceae; Escherichia	Bacteria
YP_010092989.1	YP_009214035.1	372	1567029.0	Escherichia phage vB_EcoM_VR26	Viruses; Duplodnaviria; Heunggongvirae; Uroviricota; Caudoviricetes; Straboviridae; Tevenvirinae; Gaprivervirus; Gaprivervirus vr26		562.0	Escherichia coli	Bacteria; Pseudomonadota; Gammaproteobacteria; Enterobacterales; Enterobacteriaceae; Escherichia	Bacteria
YP_010092989.1	YP_009211627.1	372	1429794.0	Pectobacterium bacteriophage PM2	Viruses; Duplodnaviria; Heunggongvirae; Uroviricota; Caudoviricetes; Straboviridae; Tevenvirinae; Mosugukvirus; Mosugukvirus pm2		122277.0	Pectobacterium	Bacteria; Pseudomonadota; Gammaproteobacteria; Enterobacterales; Pectobacteriaceae	Bacteria
YP_010092989.1	YP_009209943.1	372	1567028.0	Escherichia phage vB_EcoM_VR25	Viruses; Duplodnaviria; Heunggongvirae; Uroviricota; Caudoviricetes; Straboviridae; Tevenvirinae; Gaprivervirus; Gaprivervirus vr25		562.0	Escherichia coli	Bacteria; Pseudomonadota; Gammaproteobacteria; Enterobacterales; Enterobacteriaceae; Escherichia	Bacteria
YP_010092989.1	YP_009207375.1	372	1567027.0	Escherichia phage vB_EcoM_VR20	Viruses; Duplodnaviria; Heunggongvirae; Uroviricota; Caudoviricetes; Straboviridae; Tevenvirinae; Gaprivervirus; Gaprivervirus vr20		562.0	Escherichia coli	Bacteria; Pseudomonadota; Gammaproteobacteria; Enterobacterales; Enterobacteriaceae; Escherichia	Bacteria
YP_010092989.1	YP_009205878.1	372	1567026.0	Escherichia phage vb_EcoM-VR5	Viruses; Duplodnaviria; Heunggongvirae; Uroviricota; Caudoviricetes; Straboviridae; Tevenvirinae; Dhakavirus; Dhakavirus vr5		562.0	Escherichia coli	Bacteria; Pseudomonadota; Gammaproteobacteria; Enterobacterales; Enterobacteriaceae; Escherichia	Bacteria
YP_010092989.1	YP_009202917.1	372	1673871.0	Escherichia phage QL01	Viruses; Duplodnaviria; Heunggongvirae; Uroviricota; Caudoviricetes; Straboviridae; Tevenvirinae; Dhakavirus; Dhakavirus ql01		561.0	Escherichia	Bacteria; Pseudomonadota; Gammaproteobacteria; Enterobacterales; Enterobacteriaceae	Bacteria
YP_010092989.1	YP_009196442.1	372	1327935.0	Cronobacter phage S13	Viruses; Duplodnaviria; Heunggongvirae; Uroviricota; Caudoviricetes; Straboviridae; unclassified Straboviridae		28141.0	Cronobacter sakazakii	Bacteria; Pseudomonadota; Gammaproteobacteria; Enterobacterales; Enterobacteriaceae; Cronobacter	Bacteria
YP_010092989.1	YP_009190359.1	372	1608310.0	Edwardsiella phage PEi20	Viruses; Duplodnaviria; Heunggongvirae; Uroviricota; Caudoviricetes; Straboviridae; Tevenvirinae; Kanagawavirus; Kanagawavirus pei20		67780.0	Edwardsiella ictaluri	Bacteria; Pseudomonadota; Gammaproteobacteria; Enterobacterales; Hafniaceae; Edwardsiella	Bacteria
YP_010092989.1	YP_009005466.1	372	1455074.0	Enterobacter phage PG7	Viruses; Duplodnaviria; Heunggongvirae; Uroviricota; Caudoviricetes; Straboviridae; Tevenvirinae; Karamvirus; Karamvirus pg7		550.0	Enterobacter cloacae	Bacteria; Pseudomonadota; Gammaproteobacteria; Enterobacterales; Enterobacteriaceae; Enterobacter; Enterobacter cloacae complex	Bacteria
YP_010092989.1	YP_007004260.1	372	1052121.0	Escherichia phage Bp7	Viruses; Duplodnaviria; Heunggongvirae; Uroviricota; Caudoviricetes; Straboviridae; Tevenvirinae; Dhakavirus; Dhakavirus bp7		562.0	Escherichia coli	Bacteria; Pseudomonadota; Gammaproteobacteria; Enterobacterales; Enterobacteriaceae; Escherichia	Bacteria
YP_010092989.1	YP_004063882.1	372	700939.0	Escherichia phage vB_EcoM_VR7	Viruses; Duplodnaviria; Heunggongvirae; Uroviricota; Caudoviricetes; Straboviridae; Tevenvirinae; Gaprivervirus; Gaprivervirus vr7		562.0	Escherichia coli	Bacteria; Pseudomonadota; Gammaproteobacteria; Enterobacterales; Enterobacteriaceae; Escherichia	Bacteria
YP_010092989.1	YP_003934821.1	372	645664.0	Shigella phage SP18	Viruses; Duplodnaviria; Heunggongvirae; Uroviricota; Caudoviricetes; Straboviridae; Tevenvirinae; Gaprivervirus; Gaprivervirus sp18		624.0	Shigella sonnei	Bacteria; Pseudomonadota; Gammaproteobacteria; Enterobacterales; Enterobacteriaceae; Shigella	Bacteria
YP_010092989.1	YP_003734326.1	372	698728.0	Escherichia phage IME08	Viruses; Duplodnaviria; Heunggongvirae; Uroviricota; Caudoviricetes; Straboviridae; Tevenvirinae; Dhakavirus; Dhakavirus ime08		562.0	Escherichia coli	Bacteria; Pseudomonadota; Gammaproteobacteria; Enterobacterales; Enterobacteriaceae; Escherichia	Bacteria
YP_010092989.1	YP_010089785.1	372	1965363.0	Yersinia phage fHe-Yen9-01	Viruses; Duplodnaviria; Heunggongvirae; Uroviricota; Caudoviricetes; Straboviridae; Tevenvirinae; Tegunavirus; Tegunavirus fheyen901		630.0	Yersinia enterocolitica	Bacteria; Pseudomonadota; Gammaproteobacteria; Enterobacterales; Yersiniaceae; Yersinia	Bacteria
YP_010092989.1	YP_010650745.1	372	2908628.0	Enterobacter phage vB_EclM_Q7622	Viruses; Duplodnaviria; Heunggongvirae; Uroviricota; Caudoviricetes; Straboviridae; Tevenvirinae; Kanagawavirus; unclassified Kanagawavirus		550.0	Enterobacter cloacae	Bacteria; Pseudomonadota; Gammaproteobacteria; Enterobacterales; Enterobacteriaceae; Enterobacter; Enterobacter cloacae complex	Bacteria
YP_010092989.1	YP_010650446.1	372	2596709.0	Enterobacter phage vB_EhoM-IME523	Viruses; Duplodnaviria; Heunggongvirae; Uroviricota; Caudoviricetes; Straboviridae; Tevenvirinae; Kanagawavirus; unclassified Kanagawavirus		158836.0	Enterobacter hormaechei	Bacteria; Pseudomonadota; Gammaproteobacteria; Enterobacterales; Enterobacteriaceae; Enterobacter; Enterobacter cloacae complex	Bacteria
YP_010092989.1	YP_010650164.1	372	2863193.0	Kosakonia phage 305	Viruses; Duplodnaviria; Heunggongvirae; Uroviricota; Caudoviricetes; Straboviridae; Tevenvirinae; Kanagawavirus; unclassified Kanagawavirus		208223.0	Kosakonia cowanii	Bacteria; Pseudomonadota; Gammaproteobacteria; Enterobacterales; Enterobacteriaceae; Kosakonia	Bacteria
YP_010092989.1	YP_009855898.1	372	2696340.0	Enterobacter phage vB_EclM_CIP9	Viruses; Duplodnaviria; Heunggongvirae; Uroviricota; Caudoviricetes; Straboviridae; Tevenvirinae; Kanagawavirus; Kanagawavirus cipnine		550.0	Enterobacter cloacae	Bacteria; Pseudomonadota; Gammaproteobacteria; Enterobacterales; Enterobacteriaceae; Enterobacter; Enterobacter cloacae complex	Bacteria
YP_010092989.1	YP_010093612.1	372	2065203.0	Proteus phage phiP4-3	Viruses; Duplodnaviria; Heunggongvirae; Uroviricota; Caudoviricetes; Straboviridae; Bragavirus; Bragavirus p43		102862.0	Proteus penneri	Bacteria; Pseudomonadota; Gammaproteobacteria; Enterobacterales; Morganellaceae; Proteus	Bacteria
YP_010092989.1	YP_010092056.1	372	2025809.0	Proteus phage PM2	Viruses; Duplodnaviria; Heunggongvirae; Uroviricota; Caudoviricetes; Straboviridae; Bragavirus; Bragavirus pm2		584.0	Proteus mirabilis	Bacteria; Pseudomonadota; Gammaproteobacteria; Enterobacterales; Morganellaceae; Proteus	Bacteria
YP_010092989.1	YP_009836908.1	372	2070028.0	Klebsiella phage vB_Kpn_F48	Viruses; Duplodnaviria; Heunggongvirae; Uroviricota; Caudoviricetes; Marfavirus; Marfavirus F48		573.0	Klebsiella pneumoniae	Bacteria; Pseudomonadota; Gammaproteobacteria; Enterobacterales; Enterobacteriaceae; Klebsiella	Bacteria
YP_010092989.1	YP_009615661.1	372	2041413.0	Salmonella phage Melville	Viruses; Duplodnaviria; Heunggongvirae; Uroviricota; Caudoviricetes; Straboviridae; Tevenvirinae; Gelderlandvirus; Gelderlandvirus melville		108619.0	Salmonella enterica subsp. enterica serovar Newport	Bacteria; Pseudomonadota; Gammaproteobacteria; Enterobacterales; Enterobacteriaceae; Salmonella; Salmonella enterica	Bacteria
YP_010092989.1	YP_010089140.1	372	1852638.0	Escherichia phage phT4A	Viruses; Duplodnaviria; Heunggongvirae; Uroviricota; Caudoviricetes; Straboviridae; Slopekvirus; Slopekvirus pht4A		562.0	Escherichia coli	Bacteria; Pseudomonadota; Gammaproteobacteria; Enterobacterales; Enterobacteriaceae; Escherichia	Bacteria
YP_010092989.1	YP_009286540.1	372	1815631.0	Salmonella phage vB_SnwM_CGG4-1	Viruses; Duplodnaviria; Heunggongvirae; Uroviricota; Caudoviricetes; Straboviridae; Tevenvirinae; Gelderlandvirus; Gelderlandvirus cgg41		108619.0	Salmonella enterica subsp. enterica serovar Newport	Bacteria; Pseudomonadota; Gammaproteobacteria; Enterobacterales; Enterobacteriaceae; Salmonella; Salmonella enterica	Bacteria
YP_010092989.1	YP_009607419.1	372	1675608.0	Klebsiella phage Miro	Viruses; Duplodnaviria; Heunggongvirae; Uroviricota; Caudoviricetes; Straboviridae; Slopekvirus; Klebsiella virus Miro		573.0	Klebsiella pneumoniae	Bacteria; Pseudomonadota; Gammaproteobacteria; Enterobacterales; Enterobacteriaceae; Klebsiella	Bacteria
YP_010092989.1	YP_009607141.1	372	1682394.0	Enterobacter phage phiEap-3	Viruses; Duplodnaviria; Heunggongvirae; Uroviricota; Caudoviricetes; Straboviridae; Slopekvirus; Slopekvirus eap3		548.0	Klebsiella aerogenes	Bacteria; Pseudomonadota; Gammaproteobacteria; Enterobacterales; Enterobacteriaceae; Klebsiella	Bacteria
YP_010092989.1	YP_009200444.1	372	1589265.0	Yersinia phage vB_YenM_TG1	Viruses; Duplodnaviria; Heunggongvirae; Uroviricota; Caudoviricetes; Straboviridae; Tevenvirinae; Tegunavirus; Tegunavirus yenmtg1		630.0	Yersinia enterocolitica	Bacteria; Pseudomonadota; Gammaproteobacteria; Enterobacterales; Yersiniaceae; Yersinia	Bacteria
YP_010092989.1	YP_009195604.1	372	1636250.0	Proteus phage vB_PmiM_Pm5461	Viruses; Duplodnaviria; Heunggongvirae; Uroviricota; Caudoviricetes; Straboviridae; Bragavirus; Bragavirus pm5461		584.0	Proteus mirabilis	Bacteria; Pseudomonadota; Gammaproteobacteria; Enterobacterales; Morganellaceae; Proteus	Bacteria
YP_010092989.1	YP_009194471.1	372	1675607.0	Klebsiella phage Matisse	Viruses; Duplodnaviria; Heunggongvirae; Uroviricota; Caudoviricetes; Straboviridae; Slopekvirus; Slopekvirus matisse		573.0	Klebsiella pneumoniae	Bacteria; Pseudomonadota; Gammaproteobacteria; Enterobacterales; Enterobacteriaceae; Klebsiella	Bacteria
YP_010092989.1	YP_009148167.1	372	1204531.0	Salmonella phage STML-198	Viruses; Duplodnaviria; Heunggongvirae; Uroviricota; Caudoviricetes; Straboviridae; Tevenvirinae; Gelderlandvirus; Gelderlandvirus stml198		590.0	Salmonella	Bacteria; Pseudomonadota; Gammaproteobacteria; Enterobacterales; Enterobacteriaceae	Bacteria
YP_010092989.1	YP_009126384.1	372	1445860.0	Salmonella phage STP4-a	Viruses; Duplodnaviria; Heunggongvirae; Uroviricota; Caudoviricetes; Straboviridae; Tevenvirinae; Gelderlandvirus; Gelderlandvirus stp4a		90371.0	Salmonella enterica subsp. enterica serovar Typhimurium	Bacteria; Pseudomonadota; Gammaproteobacteria; Enterobacterales; Enterobacteriaceae; Salmonella; Salmonella enterica	Bacteria
YP_010092989.1	YP_007501219.1	372	1087482.0	Salmonella phage vB_SenM-S16	Viruses; Duplodnaviria; Heunggongvirae; Uroviricota; Caudoviricetes; Straboviridae; Tevenvirinae; Gelderlandvirus; Gelderlandvirus s16		28901.0	Salmonella enterica	Bacteria; Pseudomonadota; Gammaproteobacteria; Enterobacterales; Enterobacteriaceae; Salmonella	Bacteria
YP_010092989.1	YP_007348858.1	372	1129147.0	Klebsiella phage KP27	Viruses; Duplodnaviria; Heunggongvirae; Uroviricota; Caudoviricetes; Straboviridae; Slopekvirus; Slopekvirus kp27		573.0	Klebsiella pneumoniae	Bacteria; Pseudomonadota; Gammaproteobacteria; Enterobacterales; Enterobacteriaceae; Klebsiella	Bacteria
YP_010092989.1	YP_007236021.1	372	1206558.0	Yersinia phage phiR1-RT	Viruses; Duplodnaviria; Heunggongvirae; Uroviricota; Caudoviricetes; Straboviridae; Tevenvirinae; Tegunavirus; Tegunavirus r1rt		630.0	Yersinia enterocolitica	Bacteria; Pseudomonadota; Gammaproteobacteria; Enterobacterales; Yersiniaceae; Yersinia	Bacteria
YP_010092989.1	YP_003934978.1	372	707757.0	Klebsiella phage KP15	Viruses; Duplodnaviria; Heunggongvirae; Uroviricota; Caudoviricetes; Straboviridae; Slopekvirus; Slopekvirus kp15		573.0	Klebsiella pneumoniae	Bacteria; Pseudomonadota; Gammaproteobacteria; Enterobacterales; Enterobacteriaceae; Klebsiella	Bacteria
YP_010092989.1	YP_009280056.1	372	1852628.0	Morganella phage vB_MmoM_MP1	Viruses; Duplodnaviria; Heunggongvirae; Uroviricota; Caudoviricetes; Straboviridae; Gualtarvirus; Gualtarvirus mp1		1912315.0	Morganella sp. (in: enterobacteria)	Bacteria; Pseudomonadota; Gammaproteobacteria; Enterobacterales; Morganellaceae; Morganella	Bacteria
YP_010092989.1	YP_009201347.1	372	1610855.0	Vibrio phage ValKK3	Viruses; Duplodnaviria; Heunggongvirae; Uroviricota; Caudoviricetes; Straboviridae; Schizotequatrovirus; Schizotequatrovirus valkk3		1219076.0	Vibrio alginolyticus NBRC 15630 = ATCC 17749	Bacteria; Pseudomonadota; Gammaproteobacteria; Vibrionales; Vibrionaceae; Vibrio; Vibrio harveyi group; Vibrio alginolyticus	Bacteria
YP_010092989.1	YP_009046852.1	372	115992.0	Vibrio phage nt-1	Viruses; Duplodnaviria; Heunggongvirae; Uroviricota; Caudoviricetes; Straboviridae; Mylasvirus; Mylasvirus persius		691.0	Vibrio natriegens	Bacteria; Pseudomonadota; Gammaproteobacteria; Vibrionales; Vibrionaceae; Vibrio; Vibrio harveyi group	Bacteria
YP_010092989.1	YP_009006312.1	372	1262539.0	Vibrio phage VH7D	Viruses; Duplodnaviria; Heunggongvirae; Uroviricota; Caudoviricetes; Straboviridae; Schizotequatrovirus; Schizotequatrovirus vh7d		669.0	Vibrio harveyi	Bacteria; Pseudomonadota; Gammaproteobacteria; Vibrionales; Vibrionaceae; Vibrio; Vibrio harveyi group	Bacteria
YP_010092989.1	NP_899266.1	372	75320.0	Vibrio phage KVP40	Viruses; Duplodnaviria; Heunggongvirae; Uroviricota; Caudoviricetes; Straboviridae; Schizotequatrovirus; Schizotequatrovirus KVP40		662.0	Vibrio	Bacteria; Pseudomonadota; Gammaproteobacteria; Vibrionales; Vibrionaceae	Bacteria
YP_010092986.1	YP_010092986.1	3	2053701.0	Aeromonas phage Ah1	Viruses; Duplodnaviria; Heunggongvirae; Uroviricota; Caudoviricetes; Straboviridae; Cinqassovirus; Cinqassovirus ah1		644.0	Aeromonas hydrophila	Bacteria; Pseudomonadota; Gammaproteobacteria; Aeromonadales; Aeromonadaceae; Aeromonas	Bacteria
YP_010092986.1	NP_944128.1	3	2880362.0	Aeromonas phage Aeh1	Viruses; Duplodnaviria; Heunggongvirae; Uroviricota; Caudoviricetes; Straboviridae; Cinqassovirus; Cinqassovirus aeh1		644.0	Aeromonas hydrophila	Bacteria; Pseudomonadota; Gammaproteobacteria; Aeromonadales; Aeromonadaceae; Aeromonas	Bacteria
YP_010092986.1	YP_009011663.1	3	926067.0	Aeromonas phage PX29	Viruses; Duplodnaviria; Heunggongvirae; Uroviricota; Caudoviricetes; Straboviridae; Angelvirus; Angelvirus px29		645.0	Aeromonas salmonicida	Bacteria; Pseudomonadota; Gammaproteobacteria; Aeromonadales; Aeromonadaceae; Aeromonas	Bacteria
YP_010092984.1	YP_010092984.1	3	2053701.0	Aeromonas phage Ah1	Viruses; Duplodnaviria; Heunggongvirae; Uroviricota; Caudoviricetes; Straboviridae; Cinqassovirus; Cinqassovirus ah1		644.0	Aeromonas hydrophila	Bacteria; Pseudomonadota; Gammaproteobacteria; Aeromonadales; Aeromonadaceae; Aeromonas	Bacteria
YP_010092984.1	YP_009011661.1	3	926067.0	Aeromonas phage PX29	Viruses; Duplodnaviria; Heunggongvirae; Uroviricota; Caudoviricetes; Straboviridae; Angelvirus; Angelvirus px29		645.0	Aeromonas salmonicida	Bacteria; Pseudomonadota; Gammaproteobacteria; Aeromonadales; Aeromonadaceae; Aeromonas	Bacteria
YP_010092984.1	NP_944125.1	3	2880362.0	Aeromonas phage Aeh1	Viruses; Duplodnaviria; Heunggongvirae; Uroviricota; Caudoviricetes; Straboviridae; Cinqassovirus; Cinqassovirus aeh1		644.0	Aeromonas hydrophila	Bacteria; Pseudomonadota; Gammaproteobacteria; Aeromonadales; Aeromonadaceae; Aeromonas	Bacteria
YP_010092980.1	YP_010092980.1	4	2053701.0	Aeromonas phage Ah1	Viruses; Duplodnaviria; Heunggongvirae; Uroviricota; Caudoviricetes; Straboviridae; Cinqassovirus; Cinqassovirus ah1		644.0	Aeromonas hydrophila	Bacteria; Pseudomonadota; Gammaproteobacteria; Aeromonadales; Aeromonadaceae; Aeromonas	Bacteria
YP_010092980.1	YP_003969317.1	4	879630.0	Aeromonas phage phiAS5	Viruses; Duplodnaviria; Heunggongvirae; Uroviricota; Caudoviricetes; Straboviridae; Chrysonvirus; Chrysonvirus as5		645.0	Aeromonas salmonicida	Bacteria; Pseudomonadota; Gammaproteobacteria; Aeromonadales; Aeromonadaceae; Aeromonas	Bacteria
YP_010092980.1	YP_009011657.1	4	926067.0	Aeromonas phage PX29	Viruses; Duplodnaviria; Heunggongvirae; Uroviricota; Caudoviricetes; Straboviridae; Angelvirus; Angelvirus px29		645.0	Aeromonas salmonicida	Bacteria; Pseudomonadota; Gammaproteobacteria; Aeromonadales; Aeromonadaceae; Aeromonas	Bacteria
YP_010092980.1	NP_944121.1	4	2880362.0	Aeromonas phage Aeh1	Viruses; Duplodnaviria; Heunggongvirae; Uroviricota; Caudoviricetes; Straboviridae; Cinqassovirus; Cinqassovirus aeh1		644.0	Aeromonas hydrophila	Bacteria; Pseudomonadota; Gammaproteobacteria; Aeromonadales; Aeromonadaceae; Aeromonas	Bacteria
YP_010092978.1	YP_010092978.1	4	2053701.0	Aeromonas phage Ah1	Viruses; Duplodnaviria; Heunggongvirae; Uroviricota; Caudoviricetes; Straboviridae; Cinqassovirus; Cinqassovirus ah1		644.0	Aeromonas hydrophila	Bacteria; Pseudomonadota; Gammaproteobacteria; Aeromonadales; Aeromonadaceae; Aeromonas	Bacteria
YP_010092978.1	NP_944119.1	4	2880362.0	Aeromonas phage Aeh1	Viruses; Duplodnaviria; Heunggongvirae; Uroviricota; Caudoviricetes; Straboviridae; Cinqassovirus; Cinqassovirus aeh1		644.0	Aeromonas hydrophila	Bacteria; Pseudomonadota; Gammaproteobacteria; Aeromonadales; Aeromonadaceae; Aeromonas	Bacteria
YP_010092978.1	YP_009011655.1	4	926067.0	Aeromonas phage PX29	Viruses; Duplodnaviria; Heunggongvirae; Uroviricota; Caudoviricetes; Straboviridae; Angelvirus; Angelvirus px29		645.0	Aeromonas salmonicida	Bacteria; Pseudomonadota; Gammaproteobacteria; Aeromonadales; Aeromonadaceae; Aeromonas	Bacteria
YP_010092978.1	YP_003969315.1	4	879630.0	Aeromonas phage phiAS5	Viruses; Duplodnaviria; Heunggongvirae; Uroviricota; Caudoviricetes; Straboviridae; Chrysonvirus; Chrysonvirus as5		645.0	Aeromonas salmonicida	Bacteria; Pseudomonadota; Gammaproteobacteria; Aeromonadales; Aeromonadaceae; Aeromonas	Bacteria
YP_010092977.1	YP_010092977.1	63	2053701.0	Aeromonas phage Ah1	Viruses; Duplodnaviria; Heunggongvirae; Uroviricota; Caudoviricetes; Straboviridae; Cinqassovirus; Cinqassovirus ah1		644.0	Aeromonas hydrophila	Bacteria; Pseudomonadota; Gammaproteobacteria; Aeromonadales; Aeromonadaceae; Aeromonas	Bacteria
YP_010092977.1	NP_944117.1	63	2880362.0	Aeromonas phage Aeh1	Viruses; Duplodnaviria; Heunggongvirae; Uroviricota; Caudoviricetes; Straboviridae; Cinqassovirus; Cinqassovirus aeh1		644.0	Aeromonas hydrophila	Bacteria; Pseudomonadota; Gammaproteobacteria; Aeromonadales; Aeromonadaceae; Aeromonas	Bacteria
YP_010092977.1	YP_003969311.1	63	879630.0	Aeromonas phage phiAS5	Viruses; Duplodnaviria; Heunggongvirae; Uroviricota; Caudoviricetes; Straboviridae; Chrysonvirus; Chrysonvirus as5		645.0	Aeromonas salmonicida	Bacteria; Pseudomonadota; Gammaproteobacteria; Aeromonadales; Aeromonadaceae; Aeromonas	Bacteria
YP_010092977.1	YP_009011653.1	63	926067.0	Aeromonas phage PX29	Viruses; Duplodnaviria; Heunggongvirae; Uroviricota; Caudoviricetes; Straboviridae; Angelvirus; Angelvirus px29		645.0	Aeromonas salmonicida	Bacteria; Pseudomonadota; Gammaproteobacteria; Aeromonadales; Aeromonadaceae; Aeromonas	Bacteria
YP_010092977.1	YP_009148158.1	63	1204531.0	Salmonella phage STML-198	Viruses; Duplodnaviria; Heunggongvirae; Uroviricota; Caudoviricetes; Straboviridae; Tevenvirinae; Gelderlandvirus; Gelderlandvirus stml198		590.0	Salmonella	Bacteria; Pseudomonadota; Gammaproteobacteria; Enterobacterales; Enterobacteriaceae	Bacteria
YP_010092977.1	YP_009618257.1	63	2267236.0	Citrobacter phage CF1 ERZ-2017	Viruses; Duplodnaviria; Heunggongvirae; Uroviricota; Caudoviricetes; Straboviridae; Tevenvirinae; Moonvirus; Moonvirus cf1		546.0	Citrobacter freundii	Bacteria; Pseudomonadota; Gammaproteobacteria; Enterobacterales; Enterobacteriaceae; Citrobacter; Citrobacter freundii complex	Bacteria
YP_010092977.1	YP_009615653.1	63	2041413.0	Salmonella phage Melville	Viruses; Duplodnaviria; Heunggongvirae; Uroviricota; Caudoviricetes; Straboviridae; Tevenvirinae; Gelderlandvirus; Gelderlandvirus melville		108619.0	Salmonella enterica subsp. enterica serovar Newport	Bacteria; Pseudomonadota; Gammaproteobacteria; Enterobacterales; Enterobacteriaceae; Salmonella; Salmonella enterica	Bacteria
YP_010092977.1	YP_009203913.1	63	1675602.0	Citrobacter phage Merlin	Viruses; Duplodnaviria; Heunggongvirae; Uroviricota; Caudoviricetes; Straboviridae; Tevenvirinae; Moonvirus; Moonvirus merlin		546.0	Citrobacter freundii	Bacteria; Pseudomonadota; Gammaproteobacteria; Enterobacterales; Enterobacteriaceae; Citrobacter; Citrobacter freundii complex	Bacteria
YP_010092977.1	YP_009146628.1	63	1540095.0	Citrobacter phage Moon	Viruses; Duplodnaviria; Heunggongvirae; Uroviricota; Caudoviricetes; Straboviridae; Tevenvirinae; Moonvirus; Moonvirus moon		546.0	Citrobacter freundii	Bacteria; Pseudomonadota; Gammaproteobacteria; Enterobacterales; Enterobacteriaceae; Citrobacter; Citrobacter freundii complex	Bacteria
YP_010092977.1	YP_009126373.1	63	1445860.0	Salmonella phage STP4-a	Viruses; Duplodnaviria; Heunggongvirae; Uroviricota; Caudoviricetes; Straboviridae; Tevenvirinae; Gelderlandvirus; Gelderlandvirus stp4a		90371.0	Salmonella enterica subsp. enterica serovar Typhimurium	Bacteria; Pseudomonadota; Gammaproteobacteria; Enterobacterales; Enterobacteriaceae; Salmonella; Salmonella enterica	Bacteria
YP_010092977.1	YP_007501208.1	63	1087482.0	Salmonella phage vB_SenM-S16	Viruses; Duplodnaviria; Heunggongvirae; Uroviricota; Caudoviricetes; Straboviridae; Tevenvirinae; Gelderlandvirus; Gelderlandvirus s16		28901.0	Salmonella enterica	Bacteria; Pseudomonadota; Gammaproteobacteria; Enterobacterales; Enterobacteriaceae; Salmonella	Bacteria
YP_010092977.1	YP_010098509.1	63	2315700.0	Klebsiella phage KP179	Viruses; Duplodnaviria; Heunggongvirae; Uroviricota; Caudoviricetes; Straboviridae; Tevenvirinae; Jiaodavirus; Jiaodavirus kp179		573.0	Klebsiella pneumoniae	Bacteria; Pseudomonadota; Gammaproteobacteria; Enterobacterales; Enterobacteriaceae; Klebsiella	Bacteria
YP_010092977.1	YP_010096156.1	63	2234047.0	Klebsiella phage Mineola	Viruses; Duplodnaviria; Heunggongvirae; Uroviricota; Caudoviricetes; Straboviridae; Tevenvirinae; Jiaodavirus; Jiaodavirus mineola		573.0	Klebsiella pneumoniae	Bacteria; Pseudomonadota; Gammaproteobacteria; Enterobacterales; Enterobacteriaceae; Klebsiella	Bacteria
YP_010092977.1	YP_009288864.1	63	1852625.0	Klebsiella phage vB_KpnM_KpV477	Viruses; Duplodnaviria; Heunggongvirae; Uroviricota; Caudoviricetes; Straboviridae; Tevenvirinae; Jiaodavirus; Jiaodavirus kpv477		573.0	Klebsiella pneumoniae	Bacteria; Pseudomonadota; Gammaproteobacteria; Enterobacterales; Enterobacteriaceae; Klebsiella	Bacteria
YP_010092977.1	YP_009289603.1	63	1654928.0	Klebsiella phage PKO111	Viruses; Duplodnaviria; Heunggongvirae; Uroviricota; Caudoviricetes; Straboviridae; Tevenvirinae; Jiaodavirus; Jiaodavirus pko111		571.0	Klebsiella oxytoca	Bacteria; Pseudomonadota; Gammaproteobacteria; Enterobacterales; Enterobacteriaceae; Klebsiella	Bacteria
YP_010092977.1	YP_009190750.1	63	1698360.0	Klebsiella phage JD18	Viruses; Duplodnaviria; Heunggongvirae; Uroviricota; Caudoviricetes; Straboviridae; Tevenvirinae; Jiaodavirus; Jiaodavirus jd18		573.0	Klebsiella pneumoniae	Bacteria; Pseudomonadota; Gammaproteobacteria; Enterobacterales; Enterobacteriaceae; Klebsiella	Bacteria
YP_010092977.1	YP_010095127.1	63	2163633.0	Erwinia phage Cronus	Viruses; Duplodnaviria; Heunggongvirae; Uroviricota; Caudoviricetes; Straboviridae; Tevenvirinae; Roskildevirus; Roskildevirus cronus		552.0	Erwinia amylovora	Bacteria; Pseudomonadota; Gammaproteobacteria; Enterobacterales; Erwiniaceae; Erwinia	Bacteria
YP_010092977.1	YP_009836917.1	63	2070028.0	Klebsiella phage vB_Kpn_F48	Viruses; Duplodnaviria; Heunggongvirae; Uroviricota; Caudoviricetes; Marfavirus; Marfavirus F48		573.0	Klebsiella pneumoniae	Bacteria; Pseudomonadota; Gammaproteobacteria; Enterobacterales; Enterobacteriaceae; Klebsiella	Bacteria
YP_010092977.1	YP_009030233.1	63	1481112.0	Serratia phage PS2	Viruses; Duplodnaviria; Heunggongvirae; Uroviricota; Caudoviricetes; Muldoonvirus; Muldoonvirus PS2		615.0	Serratia marcescens	Bacteria; Pseudomonadota; Gammaproteobacteria; Enterobacterales; Yersiniaceae; Serratia	Bacteria
YP_010092977.1	YP_009883895.1	63	2601678.0	Serratia phage Muldoon	Viruses; Duplodnaviria; Heunggongvirae; Uroviricota; Caudoviricetes; Muldoonvirus; Muldoonvirus muldoon		615.0	Serratia marcescens	Bacteria; Pseudomonadota; Gammaproteobacteria; Enterobacterales; Yersiniaceae; Serratia	Bacteria
YP_010092977.1	YP_009609506.1	63	2006941.0	Serratia phage CHI14	Viruses; Duplodnaviria; Heunggongvirae; Uroviricota; Caudoviricetes; Straboviridae; Tevenvirinae; Winklervirus; Winklervirus chi14		104623.0	Serratia sp. ATCC 39006	Bacteria; Pseudomonadota; Gammaproteobacteria; Enterobacterales; Yersiniaceae; Serratia	Bacteria
YP_010092977.1	YP_010092335.1	63	2006942.0	Serratia phage X20	Viruses; Duplodnaviria; Heunggongvirae; Uroviricota; Caudoviricetes; Straboviridae; Tevenvirinae; Winklervirus; Winklervirus xtwenty		104623.0	Serratia sp. ATCC 39006	Bacteria; Pseudomonadota; Gammaproteobacteria; Enterobacterales; Yersiniaceae; Serratia	Bacteria
YP_010092977.1	YP_009005457.1	63	1455074.0	Enterobacter phage PG7	Viruses; Duplodnaviria; Heunggongvirae; Uroviricota; Caudoviricetes; Straboviridae; Tevenvirinae; Karamvirus; Karamvirus pg7		550.0	Enterobacter cloacae	Bacteria; Pseudomonadota; Gammaproteobacteria; Enterobacterales; Enterobacteriaceae; Enterobacter; Enterobacter cloacae complex	Bacteria
YP_010092977.1	YP_004010037.1	63	709484.0	Enterobacter phage CC31	Viruses; Duplodnaviria; Heunggongvirae; Uroviricota; Caudoviricetes; Straboviridae; Tevenvirinae; Karamvirus; Karamvirus cc31		562.0	Escherichia coli	Bacteria; Pseudomonadota; Gammaproteobacteria; Enterobacterales; Enterobacteriaceae; Escherichia	Bacteria
YP_010092977.1	YP_009834040.1	63	2024252.0	Serratia phage vB_SmaM_ 2050HW	Viruses; Duplodnaviria; Heunggongvirae; Uroviricota; Caudoviricetes; Moabitevirus; Moabitevirus mv2050HW		615.0	Serratia marcescens	Bacteria; Pseudomonadota; Gammaproteobacteria; Enterobacterales; Yersiniaceae; Serratia	Bacteria
YP_010092977.1	YP_009849186.1	63	2587814.0	Serratia phage Moabite	Viruses; Duplodnaviria; Heunggongvirae; Uroviricota; Caudoviricetes; Moabitevirus; Moabitevirus moabite		615.0	Serratia marcescens	Bacteria; Pseudomonadota; Gammaproteobacteria; Enterobacterales; Yersiniaceae; Serratia	Bacteria
YP_010092977.1	YP_010644529.1	63	2762819.0	Klebsiella phage vB_KvM-Eowyn	Viruses; Duplodnaviria; Heunggongvirae; Uroviricota; Caudoviricetes; unclassified Caudoviricetes		570.0	Klebsiella	Bacteria; Pseudomonadota; Gammaproteobacteria; Enterobacterales; Enterobacteriaceae	Bacteria
YP_010092977.1	YP_010298587.1	64								No Host
YP_010092977.1	YP_010298064.1	64								No Host
YP_010092977.1	YP_010297905.1	63	2698923.0	Klebsiella phage KpLz-2_45	Viruses; Duplodnaviria; Heunggongvirae; Uroviricota; Caudoviricetes; unclassified Caudoviricetes		573.0	Klebsiella pneumoniae	Bacteria; Pseudomonadota; Gammaproteobacteria; Enterobacterales; Enterobacteriaceae; Klebsiella	Bacteria
YP_010092977.1	YP_010298803.1	63	2801834.0	Klebsiella phage vB_KpM_FBKp24	Viruses; Duplodnaviria; Heunggongvirae; Uroviricota; Caudoviricetes; unclassified Caudoviricetes		573.0	Klebsiella pneumoniae	Bacteria; Pseudomonadota; Gammaproteobacteria; Enterobacterales; Enterobacteriaceae; Klebsiella	Bacteria
YP_010092977.1	YP_009277032.1	63	1785960.0	Ralstonia phage RSP15	Viruses; Duplodnaviria; Heunggongvirae; Uroviricota; Caudoviricetes; Ackermannviridae; unclassified Ackermannviridae		48736.0	Ralstonia	Bacteria; Pseudomonadota; Betaproteobacteria; Burkholderiales; Burkholderiaceae	Bacteria
YP_010092977.1	YP_006906362.1	63	1204539.0	Pectobacterium phage My1	Viruses; Duplodnaviria; Heunggongvirae; Uroviricota; Caudoviricetes; Demerecviridae; Mccorquodalevirinae; Myunavirus; Myunavirus My1		555.0	Pectobacterium carotovorum subsp. carotovorum	Bacteria; Pseudomonadota; Gammaproteobacteria; Enterobacterales; Pectobacteriaceae; Pectobacterium; Pectobacterium carotovorum	Bacteria
YP_010092977.1	YP_009795297.1	63	2041492.0	Pectobacterium phage DU_PP_V	Viruses; Duplodnaviria; Heunggongvirae; Uroviricota; Caudoviricetes; Demerecviridae; Mccorquodalevirinae; Hongcheonvirus; Hongcheonvirus DUPPV		1913084.0	Pectobacterium sp.	Bacteria; Pseudomonadota; Gammaproteobacteria; Enterobacterales; Pectobacteriaceae; Pectobacterium	Bacteria
YP_010092977.1	YP_009195580.1	63	1636250.0	Proteus phage vB_PmiM_Pm5461	Viruses; Duplodnaviria; Heunggongvirae; Uroviricota; Caudoviricetes; Straboviridae; Bragavirus; Bragavirus pm5461		584.0	Proteus mirabilis	Bacteria; Pseudomonadota; Gammaproteobacteria; Enterobacterales; Morganellaceae; Proteus	Bacteria
YP_010092977.1	YP_010093637.1	63	2065203.0	Proteus phage phiP4-3	Viruses; Duplodnaviria; Heunggongvirae; Uroviricota; Caudoviricetes; Straboviridae; Bragavirus; Bragavirus p43		102862.0	Proteus penneri	Bacteria; Pseudomonadota; Gammaproteobacteria; Enterobacterales; Morganellaceae; Proteus	Bacteria
YP_010092977.1	YP_010092033.1	63	2025809.0	Proteus phage PM2	Viruses; Duplodnaviria; Heunggongvirae; Uroviricota; Caudoviricetes; Straboviridae; Bragavirus; Bragavirus pm2		584.0	Proteus mirabilis	Bacteria; Pseudomonadota; Gammaproteobacteria; Enterobacterales; Morganellaceae; Proteus	Bacteria
YP_010092977.1	YP_009280028.1	63	1852628.0	Morganella phage vB_MmoM_MP1	Viruses; Duplodnaviria; Heunggongvirae; Uroviricota; Caudoviricetes; Straboviridae; Gualtarvirus; Gualtarvirus mp1		1912315.0	Morganella sp. (in: enterobacteria)	Bacteria; Pseudomonadota; Gammaproteobacteria; Enterobacterales; Morganellaceae; Morganella	Bacteria
YP_010092977.1	YP_009211619.1	63	1429794.0	Pectobacterium bacteriophage PM2	Viruses; Duplodnaviria; Heunggongvirae; Uroviricota; Caudoviricetes; Straboviridae; Tevenvirinae; Mosugukvirus; Mosugukvirus pm2		122277.0	Pectobacterium	Bacteria; Pseudomonadota; Gammaproteobacteria; Enterobacterales; Pectobacteriaceae	Bacteria
YP_010092977.1	YP_009602128.1	63	1981499.0	Escherichia phage ECD7	Viruses; Duplodnaviria; Heunggongvirae; Uroviricota; Caudoviricetes; Straboviridae; Krischvirus; Krischvirus ecd7		562.0	Escherichia coli	Bacteria; Pseudomonadota; Gammaproteobacteria; Enterobacterales; Enterobacteriaceae; Escherichia	Bacteria
YP_010092977.1	YP_010097189.1	63	2250214.0	Escherichia virus KFS-EC	Viruses; Duplodnaviria; Heunggongvirae; Uroviricota; Caudoviricetes; Straboviridae; Krischvirus; Krischvirus kfsec		83334.0	Escherichia coli O157:H7	Bacteria; Pseudomonadota; Gammaproteobacteria; Enterobacterales; Enterobacteriaceae; Escherichia; Escherichia coli	Bacteria
YP_010092977.1	YP_009118850.1	63	1222338.0	Enterobacteria phage GEC-3S	Viruses; Duplodnaviria; Heunggongvirae; Uroviricota; Caudoviricetes; Straboviridae; Krischvirus; Krischvirus gec3s		1038927.0	Escherichia coli O104:H4	Bacteria; Pseudomonadota; Gammaproteobacteria; Enterobacterales; Enterobacteriaceae; Escherichia; Escherichia coli	Bacteria
YP_010092977.1	YP_002922241.1	63	576789.0	Escherichia phage JSE	Viruses; Duplodnaviria; Heunggongvirae; Uroviricota; Caudoviricetes; Straboviridae; Krischvirus; Krischvirus jse		83333.0	Escherichia coli K-12	Bacteria; Pseudomonadota; Gammaproteobacteria; Enterobacterales; Enterobacteriaceae; Escherichia; Escherichia coli	Bacteria
YP_010092977.1	YP_001469510.1	63	448384.0	Escherichia phage Phi1	Viruses; Duplodnaviria; Heunggongvirae; Uroviricota; Caudoviricetes; Straboviridae; Krischvirus; Krischvirus georgiaone		83333.0	Escherichia coli K-12	Bacteria; Pseudomonadota; Gammaproteobacteria; Enterobacterales; Enterobacteriaceae; Escherichia; Escherichia coli	Bacteria
YP_010092977.1	NP_891735.1	63	50948.0	Escherichia phage RB49	Viruses; Duplodnaviria; Heunggongvirae; Uroviricota; Caudoviricetes; Straboviridae; Krischvirus; Krischvirus RB49		562.0	Escherichia coli	Bacteria; Pseudomonadota; Gammaproteobacteria; Enterobacterales; Enterobacteriaceae; Escherichia	Bacteria
YP_010092977.1	YP_007348876.1	63	1129147.0	Klebsiella phage KP27	Viruses; Duplodnaviria; Heunggongvirae; Uroviricota; Caudoviricetes; Straboviridae; Slopekvirus; Slopekvirus kp27		573.0	Klebsiella pneumoniae	Bacteria; Pseudomonadota; Gammaproteobacteria; Enterobacterales; Enterobacteriaceae; Klebsiella	Bacteria
YP_010092977.1	YP_003858535.1	63	2681599.0	Escherichia phage RB16	Viruses; Duplodnaviria; Heunggongvirae; Uroviricota; Caudoviricetes; Straboviridae; Pseudotevenvirus; Pseudotevenvirus RB16		562.0	Escherichia coli	Bacteria; Pseudomonadota; Gammaproteobacteria; Enterobacterales; Enterobacteriaceae; Escherichia	Bacteria
YP_010092977.1	YP_239226.1	63	2887182.0	Escherichia phage RB43	Viruses; Duplodnaviria; Heunggongvirae; Uroviricota; Caudoviricetes; Straboviridae; Pseudotevenvirus; Pseudotevenvirus RB43		561.0	Escherichia	Bacteria; Pseudomonadota; Gammaproteobacteria; Enterobacterales; Enterobacteriaceae	Bacteria
YP_010092977.1	YP_010089157.1	63	1852638.0	Escherichia phage phT4A	Viruses; Duplodnaviria; Heunggongvirae; Uroviricota; Caudoviricetes; Straboviridae; Slopekvirus; Slopekvirus pht4A		562.0	Escherichia coli	Bacteria; Pseudomonadota; Gammaproteobacteria; Enterobacterales; Enterobacteriaceae; Escherichia	Bacteria
YP_010092977.1	YP_009831541.1	63	1873954.0	Cronobacter phage vB_CsaM_leE	Viruses; Duplodnaviria; Heunggongvirae; Uroviricota; Caudoviricetes; Straboviridae; Pseudotevenvirus; Pseudotevenvirus lee		28141.0	Cronobacter sakazakii	Bacteria; Pseudomonadota; Gammaproteobacteria; Enterobacterales; Enterobacteriaceae; Cronobacter	Bacteria
YP_010092977.1	YP_009831257.1	63	1885242.0	Cronobacter phage vB_CsaM_leB	Viruses; Duplodnaviria; Heunggongvirae; Uroviricota; Caudoviricetes; Straboviridae; Pseudotevenvirus; Pseudotevenvirus leb		28141.0	Cronobacter sakazakii	Bacteria; Pseudomonadota; Gammaproteobacteria; Enterobacterales; Enterobacteriaceae; Cronobacter	Bacteria
YP_010092977.1	YP_009626476.1	63	1880822.0	Klebsiella phage PMBT1	Viruses; Duplodnaviria; Heunggongvirae; Uroviricota; Caudoviricetes; Straboviridae; Slopekvirus; Klebsiella virus PMBT1		570.0	Klebsiella	Bacteria; Pseudomonadota; Gammaproteobacteria; Enterobacterales; Enterobacteriaceae	Bacteria
YP_010092977.1	YP_009285774.1	63	1871313.0	Citrobacter phage vB_CfrM_CfP1	Viruses; Duplodnaviria; Heunggongvirae; Uroviricota; Caudoviricetes; Straboviridae; Pseudotevenvirus; Pseudotevenvirus miller		546.0	Citrobacter freundii	Bacteria; Pseudomonadota; Gammaproteobacteria; Enterobacterales; Enterobacteriaceae; Citrobacter; Citrobacter freundii complex	Bacteria
YP_010092977.1	YP_009607436.1	63	1675608.0	Klebsiella phage Miro	Viruses; Duplodnaviria; Heunggongvirae; Uroviricota; Caudoviricetes; Straboviridae; Slopekvirus; Klebsiella virus Miro		573.0	Klebsiella pneumoniae	Bacteria; Pseudomonadota; Gammaproteobacteria; Enterobacterales; Enterobacteriaceae; Klebsiella	Bacteria
YP_010092977.1	YP_009607158.1	63	1682394.0	Enterobacter phage phiEap-3	Viruses; Duplodnaviria; Heunggongvirae; Uroviricota; Caudoviricetes; Straboviridae; Slopekvirus; Slopekvirus eap3		548.0	Klebsiella aerogenes	Bacteria; Pseudomonadota; Gammaproteobacteria; Enterobacterales; Enterobacteriaceae; Klebsiella	Bacteria
YP_010092977.1	YP_009195057.1	63	1701810.0	Citrobacter phage Margaery	Viruses; Duplodnaviria; Heunggongvirae; Uroviricota; Caudoviricetes; Straboviridae; Pseudotevenvirus; Pseudotevenvirus margaery		546.0	Citrobacter freundii	Bacteria; Pseudomonadota; Gammaproteobacteria; Enterobacterales; Enterobacteriaceae; Citrobacter; Citrobacter freundii complex	Bacteria
YP_010092977.1	YP_009218765.1	63	1673887.0	Citrobacter phage IME-CF2	Viruses; Duplodnaviria; Heunggongvirae; Uroviricota; Caudoviricetes; Straboviridae; Pseudotevenvirus; Pseudotevenvirus imecf2		546.0	Citrobacter freundii	Bacteria; Pseudomonadota; Gammaproteobacteria; Enterobacterales; Enterobacteriaceae; Citrobacter; Citrobacter freundii complex	Bacteria
YP_010092977.1	YP_009194488.1	63	1675607.0	Klebsiella phage Matisse	Viruses; Duplodnaviria; Heunggongvirae; Uroviricota; Caudoviricetes; Straboviridae; Slopekvirus; Slopekvirus matisse		573.0	Klebsiella pneumoniae	Bacteria; Pseudomonadota; Gammaproteobacteria; Enterobacterales; Enterobacteriaceae; Klebsiella	Bacteria
YP_010092977.1	YP_009097843.1	63	1527524.0	Citrobacter phage Miller	Viruses; Duplodnaviria; Heunggongvirae; Uroviricota; Caudoviricetes; Straboviridae; Pseudotevenvirus; Pseudotevenvirus miller		544.0	Citrobacter	Bacteria; Pseudomonadota; Gammaproteobacteria; Enterobacterales; Enterobacteriaceae	Bacteria
YP_010092977.1	YP_008060760.1	63	1307804.0	Escherichia phage Lw1	Viruses; Duplodnaviria; Heunggongvirae; Uroviricota; Caudoviricetes; Straboviridae; Pseudotevenvirus; Pseudotevenvirus lw1		469008.0	Escherichia coli BL21(DE3)	Bacteria; Pseudomonadota; Gammaproteobacteria; Enterobacterales; Enterobacteriaceae; Escherichia; Escherichia coli	Bacteria
YP_010092977.1	YP_006986512.1	63	1141138.0	Cronobacter phage vB_CsaM_GAP161	Viruses; Duplodnaviria; Heunggongvirae; Uroviricota; Caudoviricetes; Straboviridae; Pseudotevenvirus; Pseudotevenvirus gap161		28141.0	Cronobacter sakazakii	Bacteria; Pseudomonadota; Gammaproteobacteria; Enterobacterales; Enterobacteriaceae; Cronobacter	Bacteria
YP_010092977.1	YP_003580084.1	63	707757.0	Klebsiella phage KP15	Viruses; Duplodnaviria; Heunggongvirae; Uroviricota; Caudoviricetes; Straboviridae; Slopekvirus; Slopekvirus kp15		573.0	Klebsiella pneumoniae	Bacteria; Pseudomonadota; Gammaproteobacteria; Enterobacterales; Enterobacteriaceae; Klebsiella	Bacteria
YP_010092977.1	YP_007878022.1	63	573174.0	Vibrio phage henriette 12B8	Viruses; Duplodnaviria; Heunggongvirae; Uroviricota; Caudoviricetes; unclassified Caudoviricetes		29497.0	Vibrio splendidus	Bacteria; Pseudomonadota; Gammaproteobacteria; Vibrionales; Vibrionaceae; Vibrio	Bacteria
YP_010092976.1	YP_010092976.1	82	2053701.0	Aeromonas phage Ah1	Viruses; Duplodnaviria; Heunggongvirae; Uroviricota; Caudoviricetes; Straboviridae; Cinqassovirus; Cinqassovirus ah1		644.0	Aeromonas hydrophila	Bacteria; Pseudomonadota; Gammaproteobacteria; Aeromonadales; Aeromonadaceae; Aeromonas	Bacteria
YP_010092976.1	NP_944116.1	82	2880362.0	Aeromonas phage Aeh1	Viruses; Duplodnaviria; Heunggongvirae; Uroviricota; Caudoviricetes; Straboviridae; Cinqassovirus; Cinqassovirus aeh1		644.0	Aeromonas hydrophila	Bacteria; Pseudomonadota; Gammaproteobacteria; Aeromonadales; Aeromonadaceae; Aeromonas	Bacteria
YP_010092976.1	YP_010666471.1	82	2591069.0	Arthrobacter phage Xenomorph	Viruses; Duplodnaviria; Heunggongvirae; Uroviricota; Caudoviricetes; Mudcatvirus; unclassified Mudcatvirus		1771959.0	Arthrobacter sp. ATCC 21022	Bacteria; Terrabacteria group; Actinomycetota; Actinomycetes; Micrococcales; Micrococcaceae; Arthrobacter	Bacteria
YP_010092976.1	YP_003969310.1	82	879630.0	Aeromonas phage phiAS5	Viruses; Duplodnaviria; Heunggongvirae; Uroviricota; Caudoviricetes; Straboviridae; Chrysonvirus; Chrysonvirus as5		645.0	Aeromonas salmonicida	Bacteria; Pseudomonadota; Gammaproteobacteria; Aeromonadales; Aeromonadaceae; Aeromonas	Bacteria
YP_010092976.1	YP_009011652.1	82	926067.0	Aeromonas phage PX29	Viruses; Duplodnaviria; Heunggongvirae; Uroviricota; Caudoviricetes; Straboviridae; Angelvirus; Angelvirus px29		645.0	Aeromonas salmonicida	Bacteria; Pseudomonadota; Gammaproteobacteria; Aeromonadales; Aeromonadaceae; Aeromonas	Bacteria
YP_010092976.1	YP_002899063.1	82	490912.0	Silicibacter phage DSS3phi2	Viruses; Duplodnaviria; Heunggongvirae; Uroviricota; Caudoviricetes; Schitoviridae; Rhodovirinae; Aorunvirus; Aorunvirus V12		246200.0	Ruegeria pomeroyi DSS-3	Bacteria; Pseudomonadota; Alphaproteobacteria; Rhodobacterales; Roseobacteraceae; Ruegeria; Ruegeria pomeroyi	Bacteria
YP_010092976.1	YP_009880458.1	82	2218611.0	Ruegeria phage vB_RpoP-V12	Viruses; Duplodnaviria; Heunggongvirae; Uroviricota; Caudoviricetes; Schitoviridae; Rhodovirinae; Aorunvirus; Aorunvirus V12		246200.0	Ruegeria pomeroyi DSS-3	Bacteria; Pseudomonadota; Alphaproteobacteria; Rhodobacterales; Roseobacteraceae; Ruegeria; Ruegeria pomeroyi	Bacteria
YP_010092976.1	YP_009609798.1	82	2010329.0	Acidovorax phage ACP17	Viruses; Duplodnaviria; Heunggongvirae; Uroviricota; Caudoviricetes; Busanvirus; Busanvirus ACP17		80869.0	Acidovorax citrulli	Bacteria; Pseudomonadota; Betaproteobacteria; Burkholderiales; Comamonadaceae; Acidovorax	Bacteria
YP_010092976.1	YP_010356899.1	82	2745673.0	Olleya phage Harreka_1	Viruses; Duplodnaviria; Heunggongvirae; Uroviricota; Caudoviricetes; Aggregaviridae; Harrekavirus; Harrekavirus harreka		2745560.0	Olleya sp. HaHaR_3_96	Bacteria; FCB group; Bacteroidota/Chlorobiota group; Bacteroidota; Flavobacteriia; Flavobacteriales; Flavobacteriaceae; Olleya	Bacteria
YP_010092976.1	YP_010356919.1	82	2745673.0	Olleya phage Harreka_1	Viruses; Duplodnaviria; Heunggongvirae; Uroviricota; Caudoviricetes; Aggregaviridae; Harrekavirus; Harrekavirus harreka		2745560.0	Olleya sp. HaHaR_3_96	Bacteria; FCB group; Bacteroidota/Chlorobiota group; Bacteroidota; Flavobacteriia; Flavobacteriales; Flavobacteriaceae; Olleya	Bacteria
YP_010092976.1	YP_010675580.1	82	2656530.0	Gordonia phage Chidiebere	Viruses; Duplodnaviria; Heunggongvirae; Uroviricota; Caudoviricetes; Bendigovirus; unclassified Bendigovirus		36822.0	Gordonia rubripertincta	Bacteria; Terrabacteria group; Actinomycetota; Actinomycetes; Mycobacteriales; Gordoniaceae; Gordonia	Bacteria
YP_010092976.1	YP_010675705.1	82	2871538.0	Gordonia phage ChisanaKitsune	Viruses; Duplodnaviria; Heunggongvirae; Uroviricota; Caudoviricetes; Bendigovirus; unclassified Bendigovirus		36822.0	Gordonia rubripertincta	Bacteria; Terrabacteria group; Actinomycetota; Actinomycetes; Mycobacteriales; Gordoniaceae; Gordonia	Bacteria
YP_010092976.1	YP_009147600.1	82	1564096.0	Erwinia phage phiEa2809	Viruses; Duplodnaviria; Heunggongvirae; Uroviricota; Caudoviricetes; Ackermannviridae; Nezavisimistyvirus; Nezavisimistyvirus Ea2809		552.0	Erwinia amylovora	Bacteria; Pseudomonadota; Gammaproteobacteria; Enterobacterales; Erwiniaceae; Erwinia	Bacteria
YP_010092976.1	YP_009837699.1	82	2099338.0	Erwinia phage vB_EamM-Bue1	Viruses; Duplodnaviria; Heunggongvirae; Uroviricota; Caudoviricetes; Ackermannviridae; Nezavisimistyvirus; Nezavisimistyvirus bue1		552.0	Erwinia amylovora	Bacteria; Pseudomonadota; Gammaproteobacteria; Enterobacterales; Erwiniaceae; Erwinia	Bacteria
YP_010092976.1	YP_010667349.1	82	2767581.0	Klebsiella phage Miami	Viruses; Duplodnaviria; Heunggongvirae; Uroviricota; Caudoviricetes; unclassified Caudoviricetes		573.0	Klebsiella pneumoniae	Bacteria; Pseudomonadota; Gammaproteobacteria; Enterobacterales; Enterobacteriaceae; Klebsiella	Bacteria
YP_010092976.1	YP_009966592.1	82	2698907.0	Salmonella phage Se-G	Viruses; Duplodnaviria; Heunggongvirae; Uroviricota; Caudoviricetes; Ackermannviridae; Cvivirinae; Kuttervirus; Kuttervirus SeG		28901.0	Salmonella enterica	Bacteria; Pseudomonadota; Gammaproteobacteria; Enterobacterales; Enterobacteriaceae; Salmonella	Bacteria
YP_010092976.1	YP_009948984.1	82	2700089.0	Salmonella phage Se-B	Viruses; Duplodnaviria; Heunggongvirae; Uroviricota; Caudoviricetes; Ackermannviridae; Cvivirinae; Kuttervirus; Kuttervirus SeB		28901.0	Salmonella enterica	Bacteria; Pseudomonadota; Gammaproteobacteria; Enterobacterales; Enterobacteriaceae; Salmonella	Bacteria
YP_010092976.1	YP_009888780.1	82	2713306.0	Salmonella phage moki	Viruses; Duplodnaviria; Heunggongvirae; Uroviricota; Caudoviricetes; Ackermannviridae; Cvivirinae; Kuttervirus; Kuttervirus moki		149539.0	Salmonella enterica subsp. enterica serovar Enteritidis	Bacteria; Pseudomonadota; Gammaproteobacteria; Enterobacterales; Enterobacteriaceae; Salmonella; Salmonella enterica	Bacteria
YP_010092976.1	YP_009888581.1	82	2713278.0	Salmonella phage barely	Viruses; Duplodnaviria; Heunggongvirae; Uroviricota; Caudoviricetes; Ackermannviridae; Cvivirinae; Kuttervirus; Kuttervirus barely		149539.0	Salmonella enterica subsp. enterica serovar Enteritidis	Bacteria; Pseudomonadota; Gammaproteobacteria; Enterobacterales; Enterobacteriaceae; Salmonella; Salmonella enterica	Bacteria
YP_010092976.1	YP_009888173.1	82	2713273.0	Salmonella phage aagejoakim	Viruses; Duplodnaviria; Heunggongvirae; Uroviricota; Caudoviricetes; Ackermannviridae; Cvivirinae; Kuttervirus; Kuttervirus aagejoakim		149539.0	Salmonella enterica subsp. enterica serovar Enteritidis	Bacteria; Pseudomonadota; Gammaproteobacteria; Enterobacterales; Enterobacteriaceae; Salmonella; Salmonella enterica	Bacteria
YP_010092976.1	YP_009887763.1	82	2713274.0	Salmonella phage allotria	Viruses; Duplodnaviria; Heunggongvirae; Uroviricota; Caudoviricetes; Ackermannviridae; Cvivirinae; Kuttervirus; Kuttervirus allotria		149539.0	Salmonella enterica subsp. enterica serovar Enteritidis	Bacteria; Pseudomonadota; Gammaproteobacteria; Enterobacterales; Enterobacteriaceae; Salmonella; Salmonella enterica	Bacteria
YP_010092976.1	YP_009887582.1	82	2713301.0	Salmonella phage heyday	Viruses; Duplodnaviria; Heunggongvirae; Uroviricota; Caudoviricetes; Ackermannviridae; Cvivirinae; Kuttervirus; Kuttervirus heyday		149539.0	Salmonella enterica subsp. enterica serovar Enteritidis	Bacteria; Pseudomonadota; Gammaproteobacteria; Enterobacterales; Enterobacteriaceae; Salmonella; Salmonella enterica	Bacteria
YP_010092976.1	YP_004957818.1	82	2886902.0	Escherichia phage Cba120	Viruses; Duplodnaviria; Heunggongvirae; Uroviricota; Caudoviricetes; Ackermannviridae; Cvivirinae; Kuttervirus; Kuttervirus CBA120		562.0	Escherichia coli	Bacteria; Pseudomonadota; Gammaproteobacteria; Enterobacterales; Enterobacteriaceae; Escherichia	Bacteria
YP_010092976.1	YP_004327495.1	82	2991283.0	Salmonella phage Vi01	Viruses; Duplodnaviria; Heunggongvirae; Uroviricota; Caudoviricetes; Ackermannviridae; Cvivirinae; Kuttervirus; Kuttervirus ViI		90370.0	Salmonella enterica subsp. enterica serovar Typhi	Bacteria; Pseudomonadota; Gammaproteobacteria; Enterobacterales; Enterobacteriaceae; Salmonella; Salmonella enterica	Bacteria
YP_010092976.1	YP_009890028.1	82	2592196.0	Salmonella phage SE14	Viruses; Duplodnaviria; Heunggongvirae; Uroviricota; Caudoviricetes; Ackermannviridae; Cvivirinae; Kuttervirus; Kuttervirus SE14		599.0	Salmonella sp.	Bacteria; Pseudomonadota; Gammaproteobacteria; Enterobacterales; Enterobacteriaceae; Salmonella	Bacteria
YP_010092976.1	YP_009883242.1	82	2592220.0	Salmonella phage SS9	Viruses; Duplodnaviria; Heunggongvirae; Uroviricota; Caudoviricetes; Ackermannviridae; Cvivirinae; Kuttervirus; Kuttervirus SS9		599.0	Salmonella sp.	Bacteria; Pseudomonadota; Gammaproteobacteria; Enterobacterales; Enterobacteriaceae; Salmonella	Bacteria
YP_010092976.1	YP_009881024.1	82	2301648.0	Salmonella phage SenASZ3	Viruses; Duplodnaviria; Heunggongvirae; Uroviricota; Caudoviricetes; Ackermannviridae; Cvivirinae; Kuttervirus; Kuttervirus SenASZ3		28901.0	Salmonella enterica	Bacteria; Pseudomonadota; Gammaproteobacteria; Enterobacterales; Enterobacteriaceae; Salmonella	Bacteria
YP_010092976.1	YP_009879719.1	82	2054274.0	Salmonella phage Mutine	Viruses; Duplodnaviria; Heunggongvirae; Uroviricota; Caudoviricetes; Ackermannviridae; Cvivirinae; Kuttervirus; Kuttervirus mutine		90371.0	Salmonella enterica subsp. enterica serovar Typhimurium	Bacteria; Pseudomonadota; Gammaproteobacteria; Enterobacterales; Enterobacteriaceae; Salmonella; Salmonella enterica	Bacteria
YP_010092976.1	YP_009879536.1	82	2053671.0	Escherichia phage FEC14	Viruses; Duplodnaviria; Heunggongvirae; Uroviricota; Caudoviricetes; Ackermannviridae; Cvivirinae; Kuttervirus; Kuttervirus FEC14		562.0	Escherichia coli	Bacteria; Pseudomonadota; Gammaproteobacteria; Enterobacterales; Enterobacteriaceae; Escherichia	Bacteria
YP_010092976.1	YP_009876520.1	82	1958914.0	Salmonella phage BSP101	Viruses; Duplodnaviria; Heunggongvirae; Uroviricota; Caudoviricetes; Ackermannviridae; Cvivirinae; Kuttervirus; Kuttervirus BSP101		54388.0	Salmonella enterica subsp. enterica serovar Paratyphi A	Bacteria; Pseudomonadota; Gammaproteobacteria; Enterobacterales; Enterobacteriaceae; Salmonella; Salmonella enterica	Bacteria
YP_010092976.1	YP_009875948.1	82	1897742.0	Salmonella phage ST-W77	Viruses; Duplodnaviria; Heunggongvirae; Uroviricota; Caudoviricetes; Ackermannviridae; Cvivirinae; Kuttervirus; Kuttervirus STW77		590.0	Salmonella	Bacteria; Pseudomonadota; Gammaproteobacteria; Enterobacterales; Enterobacteriaceae	Bacteria
YP_010092976.1	YP_009617708.1	82	1204530.0	Salmonella phage STML-13-1	Viruses; Duplodnaviria; Heunggongvirae; Uroviricota; Caudoviricetes; Ackermannviridae; Cvivirinae; Kuttervirus; Kuttervirus STML131		590.0	Salmonella	Bacteria; Pseudomonadota; Gammaproteobacteria; Enterobacterales; Enterobacteriaceae	Bacteria
YP_010092976.1	YP_009101561.1	82	1204523.0	Escherichia phage ECML-4	Viruses; Duplodnaviria; Heunggongvirae; Uroviricota; Caudoviricetes; Ackermannviridae; Cvivirinae; Kuttervirus; Kuttervirus ECML4		83334.0	Escherichia coli O157:H7	Bacteria; Pseudomonadota; Gammaproteobacteria; Enterobacterales; Enterobacteriaceae; Escherichia; Escherichia coli	Bacteria
YP_010092976.1	YP_009030501.1	82	1446492.0	Salmonella phage vB-SalM-SJ3	Viruses; Duplodnaviria; Heunggongvirae; Uroviricota; Caudoviricetes; Ackermannviridae; Cvivirinae; Kuttervirus; Kuttervirus SJ3		590.0	Salmonella	Bacteria; Pseudomonadota; Gammaproteobacteria; Enterobacterales; Enterobacteriaceae	Bacteria
YP_010092976.1	YP_009021249.1	82	1458849.0	Salmonella phage vB-SalM-SJ2	Viruses; Duplodnaviria; Heunggongvirae; Uroviricota; Caudoviricetes; Ackermannviridae; Cvivirinae; Kuttervirus; Kuttervirus SJ2		90371.0	Salmonella enterica subsp. enterica serovar Typhimurium	Bacteria; Pseudomonadota; Gammaproteobacteria; Enterobacterales; Enterobacteriaceae; Salmonella; Salmonella enterica	Bacteria
YP_010092976.1	YP_007008079.1	82	1108865.0	Salmonella phage Sh19	Viruses; Duplodnaviria; Heunggongvirae; Uroviricota; Caudoviricetes; Ackermannviridae; Cvivirinae; Kuttervirus; Kuttervirus SH19		90371.0	Salmonella enterica subsp. enterica serovar Typhimurium	Bacteria; Pseudomonadota; Gammaproteobacteria; Enterobacterales; Enterobacteriaceae; Salmonella; Salmonella enterica	Bacteria
YP_010092976.1	YP_007002760.1	82	926589.0	Escherichia phage PhaxI	Viruses; Duplodnaviria; Heunggongvirae; Uroviricota; Caudoviricetes; Ackermannviridae; Cvivirinae; Kuttervirus; Kuttervirus PhaxI		83334.0	Escherichia coli O157:H7	Bacteria; Pseudomonadota; Gammaproteobacteria; Enterobacterales; Enterobacteriaceae; Escherichia; Escherichia coli	Bacteria
YP_010092976.1	YP_009966868.1	82	2698910.0	Salmonella phage Se-J	Viruses; Duplodnaviria; Heunggongvirae; Uroviricota; Caudoviricetes; Ackermannviridae; Cvivirinae; Kuttervirus; Kuttervirus SeJ		28901.0	Salmonella enterica	Bacteria; Pseudomonadota; Gammaproteobacteria; Enterobacterales; Enterobacteriaceae; Salmonella	Bacteria
YP_010092976.1	YP_009889186.1	82	2713304.0	Salmonella phage maane	Viruses; Duplodnaviria; Heunggongvirae; Uroviricota; Caudoviricetes; Ackermannviridae; Cvivirinae; Kuttervirus; Kuttervirus maane		149539.0	Salmonella enterica subsp. enterica serovar Enteritidis	Bacteria; Pseudomonadota; Gammaproteobacteria; Enterobacterales; Enterobacteriaceae; Salmonella; Salmonella enterica	Bacteria
YP_010092976.1	YP_009888987.1	82	2713310.0	Salmonella phage pertopsoe	Viruses; Duplodnaviria; Heunggongvirae; Uroviricota; Caudoviricetes; Ackermannviridae; Cvivirinae; Kuttervirus; Kuttervirus pertopsoe		149539.0	Salmonella enterica subsp. enterica serovar Enteritidis	Bacteria; Pseudomonadota; Gammaproteobacteria; Enterobacterales; Enterobacteriaceae; Salmonella; Salmonella enterica	Bacteria
YP_010092976.1	YP_009888376.1	82	2713292.0	Salmonella phage dinky	Viruses; Duplodnaviria; Heunggongvirae; Uroviricota; Caudoviricetes; Ackermannviridae; Cvivirinae; Kuttervirus; Kuttervirus dinky		149539.0	Salmonella enterica subsp. enterica serovar Enteritidis	Bacteria; Pseudomonadota; Gammaproteobacteria; Enterobacterales; Enterobacteriaceae; Salmonella; Salmonella enterica	Bacteria
YP_010092976.1	YP_009887970.1	82	2713281.0	Salmonella phage bering	Viruses; Duplodnaviria; Heunggongvirae; Uroviricota; Caudoviricetes; Ackermannviridae; Cvivirinae; Kuttervirus; Kuttervirus bering		149539.0	Salmonella enterica subsp. enterica serovar Enteritidis	Bacteria; Pseudomonadota; Gammaproteobacteria; Enterobacterales; Enterobacteriaceae; Salmonella; Salmonella enterica	Bacteria
YP_010092976.1	YP_009881823.1	82	2419752.0	Salmonella phage SeSz-1	Viruses; Duplodnaviria; Heunggongvirae; Uroviricota; Caudoviricetes; Ackermannviridae; Cvivirinae; Kuttervirus; Kuttervirus SeSz1		28901.0	Salmonella enterica	Bacteria; Pseudomonadota; Gammaproteobacteria; Enterobacterales; Enterobacteriaceae; Salmonella	Bacteria
YP_010092976.1	YP_009881225.1	82	2301647.0	Salmonella phage SenALZ1	Viruses; Duplodnaviria; Heunggongvirae; Uroviricota; Caudoviricetes; Ackermannviridae; Cvivirinae; Kuttervirus; Kuttervirus SenALZ1		28901.0	Salmonella enterica	Bacteria; Pseudomonadota; Gammaproteobacteria; Enterobacterales; Enterobacteriaceae; Salmonella	Bacteria
YP_010092976.1	YP_009880685.1	82	2231347.0	Salmonella phage S118	Viruses; Duplodnaviria; Heunggongvirae; Uroviricota; Caudoviricetes; Ackermannviridae; Cvivirinae; Kuttervirus; Kuttervirus S118		28901.0	Salmonella enterica	Bacteria; Pseudomonadota; Gammaproteobacteria; Enterobacterales; Enterobacteriaceae; Salmonella	Bacteria
YP_010092976.1	YP_009880158.1	82	2070200.0	Escherichia phage EP75	Viruses; Duplodnaviria; Heunggongvirae; Uroviricota; Caudoviricetes; Ackermannviridae; Cvivirinae; Kuttervirus; Kuttervirus EP75		1884818.0	Escherichia sp.	Bacteria; Pseudomonadota; Gammaproteobacteria; Enterobacterales; Enterobacteriaceae; Escherichia	Bacteria
YP_010092976.1	YP_009877726.1	82	2025818.0	Salmonella phage SP1	Viruses; Duplodnaviria; Heunggongvirae; Uroviricota; Caudoviricetes; Ackermannviridae; Cvivirinae; Kuttervirus; Kuttervirus SP1		54388.0	Salmonella enterica subsp. enterica serovar Paratyphi A	Bacteria; Pseudomonadota; Gammaproteobacteria; Enterobacterales; Enterobacteriaceae; Salmonella; Salmonella enterica	Bacteria
YP_010092976.1	YP_009798949.1	82	2079262.0	Klebsiella phage vB_KpnM_KpS110	Viruses; Duplodnaviria; Heunggongvirae; Uroviricota; Caudoviricetes; Ackermannviridae; Taipeivirus; Taipeivirus KpS110		573.0	Klebsiella pneumoniae	Bacteria; Pseudomonadota; Gammaproteobacteria; Enterobacterales; Enterobacteriaceae; Klebsiella	Bacteria
YP_010092976.1	YP_009283933.1	82	1868169.0	Salmonella phage GG32	Viruses; Duplodnaviria; Heunggongvirae; Uroviricota; Caudoviricetes; Ackermannviridae; Cvivirinae; Kuttervirus; Kuttervirus GG32		90371.0	Salmonella enterica subsp. enterica serovar Typhimurium	Bacteria; Pseudomonadota; Gammaproteobacteria; Enterobacterales; Enterobacteriaceae; Salmonella; Salmonella enterica	Bacteria
YP_010092976.1	YP_009293314.1	82	1868654.0	Salmonella phage vB-SalM-PM10	Viruses; Duplodnaviria; Heunggongvirae; Uroviricota; Caudoviricetes; Ackermannviridae; Cvivirinae; Kuttervirus; Kuttervirus PM10		90371.0	Salmonella enterica subsp. enterica serovar Typhimurium	Bacteria; Pseudomonadota; Gammaproteobacteria; Enterobacterales; Enterobacteriaceae; Salmonella; Salmonella enterica	Bacteria
YP_010092976.1	YP_009220870.1	82	1654891.0	Salmonella phage 38	Viruses; Duplodnaviria; Heunggongvirae; Uroviricota; Caudoviricetes; Ackermannviridae; Cvivirinae; Kuttervirus; Kuttervirus kv38		54388.0	Salmonella enterica subsp. enterica serovar Paratyphi A	Bacteria; Pseudomonadota; Gammaproteobacteria; Enterobacterales; Enterobacteriaceae; Salmonella; Salmonella enterica	Bacteria
YP_010092976.1	YP_009140219.1	82	454798.0	Salmonella phage Det7	Viruses; Duplodnaviria; Heunggongvirae; Uroviricota; Caudoviricetes; Ackermannviridae; Cvivirinae; Kuttervirus; Kuttervirus Det7		90371.0	Salmonella enterica subsp. enterica serovar Typhimurium	Bacteria; Pseudomonadota; Gammaproteobacteria; Enterobacterales; Enterobacteriaceae; Salmonella; Salmonella enterica	Bacteria
YP_010092976.1	YP_008770912.1	82	1406795.0	Salmonella phage Maynard	Viruses; Duplodnaviria; Heunggongvirae; Uroviricota; Caudoviricetes; Ackermannviridae; Cvivirinae; Kuttervirus; Kuttervirus maynard		90371.0	Salmonella enterica subsp. enterica serovar Typhimurium	Bacteria; Pseudomonadota; Gammaproteobacteria; Enterobacterales; Enterobacteriaceae; Salmonella; Salmonella enterica	Bacteria
YP_010092976.1	YP_008771703.1	82	1406794.0	Salmonella phage Marshall	Viruses; Duplodnaviria; Heunggongvirae; Uroviricota; Caudoviricetes; Ackermannviridae; Cvivirinae; Kuttervirus; Kuttervirus marshall		149539.0	Salmonella enterica subsp. enterica serovar Enteritidis	Bacteria; Pseudomonadota; Gammaproteobacteria; Enterobacterales; Enterobacteriaceae; Salmonella; Salmonella enterica	Bacteria
YP_010092976.1	YP_004895288.1	82	1080800.0	Salmonella phage SFP10	Viruses; Duplodnaviria; Heunggongvirae; Uroviricota; Caudoviricetes; Ackermannviridae; Cvivirinae; Kuttervirus; Kuttervirus SFP10		599.0	Salmonella sp.	Bacteria; Pseudomonadota; Gammaproteobacteria; Enterobacterales; Enterobacteriaceae; Salmonella	Bacteria
YP_010092976.1	YP_009889388.1	82	2712940.0	Salmonella phage P46FS4	Viruses; Duplodnaviria; Heunggongvirae; Uroviricota; Caudoviricetes; Ackermannviridae; Aglimvirinae; Agtrevirus; Agtrevirus P46FS4		590.0	Salmonella	Bacteria; Pseudomonadota; Gammaproteobacteria; Enterobacterales; Enterobacteriaceae	Bacteria
YP_010092976.1	YP_009882883.1	82	2530042.0	Shigella phage MK-13	Viruses; Duplodnaviria; Heunggongvirae; Uroviricota; Caudoviricetes; Ackermannviridae; Aglimvirinae; Agtrevirus; Agtrevirus MK13		621.0	Shigella boydii	Bacteria; Pseudomonadota; Gammaproteobacteria; Enterobacterales; Enterobacteriaceae; Shigella	Bacteria
YP_010092976.1	YP_009877052.1	82	2137745.0	Enterobacter phage EspM4VN	Viruses; Duplodnaviria; Heunggongvirae; Uroviricota; Caudoviricetes; Ackermannviridae; Aglimvirinae; Agtrevirus; Agtrevirus EM4		61645.0	Enterobacter asburiae	Bacteria; Pseudomonadota; Gammaproteobacteria; Enterobacterales; Enterobacteriaceae; Enterobacter; Enterobacter cloacae complex	Bacteria
YP_010092976.1	YP_007236142.1	82	1204528.0	Salmonella phage SKML-39	Viruses; Duplodnaviria; Heunggongvirae; Uroviricota; Caudoviricetes; Ackermannviridae; Aglimvirinae; Agtrevirus; Agtrevirus SKML39		590.0	Salmonella	Bacteria; Pseudomonadota; Gammaproteobacteria; Enterobacterales; Enterobacteriaceae	Bacteria
YP_010092976.1	YP_003358618.1	82	637730.0	Shigella phage Ag3	Viruses; Duplodnaviria; Heunggongvirae; Uroviricota; Caudoviricetes; Ackermannviridae; Aglimvirinae; Agtrevirus; Agtrevirus AG3		621.0	Shigella boydii	Bacteria; Pseudomonadota; Gammaproteobacteria; Enterobacterales; Enterobacteriaceae; Shigella	Bacteria
YP_010092976.1	YP_009884783.1	82	2847816.0	Klebsiella phage UPM 2146	Viruses; Duplodnaviria; Heunggongvirae; Uroviricota; Caudoviricetes; Ackermannviridae; Taipeivirus; Taipeivirus UPM2146		573.0	Klebsiella pneumoniae	Bacteria; Pseudomonadota; Gammaproteobacteria; Enterobacterales; Enterobacteriaceae; Klebsiella	Bacteria
YP_010092976.1	YP_008532088.1	82	2991282.0	Klebsiella phage 0507-KN2-1	Viruses; Duplodnaviria; Heunggongvirae; Uroviricota; Caudoviricetes; Ackermannviridae; Taipeivirus; Taipeivirus 0507KN21		570.0	Klebsiella	Bacteria; Pseudomonadota; Gammaproteobacteria; Enterobacterales; Enterobacteriaceae	Bacteria
YP_010092976.1	YP_009883514.1	82	2589660.0	Klebsiella phage Magnus	Viruses; Duplodnaviria; Heunggongvirae; Uroviricota; Caudoviricetes; Ackermannviridae; Taipeivirus; Taipeivirus magnus		573.0	Klebsiella pneumoniae	Bacteria; Pseudomonadota; Gammaproteobacteria; Enterobacterales; Enterobacteriaceae; Klebsiella	Bacteria
YP_010092976.1	YP_009796434.1	82	2054273.0	Klebsiella phage Menlow	Viruses; Duplodnaviria; Heunggongvirae; Uroviricota; Caudoviricetes; Ackermannviridae; Taipeivirus; Taipeivirus menlow		573.0	Klebsiella pneumoniae	Bacteria; Pseudomonadota; Gammaproteobacteria; Enterobacterales; Enterobacteriaceae; Klebsiella	Bacteria
YP_010092976.1	YP_009796212.1	82	2054272.0	Klebsiella phage May	Viruses; Duplodnaviria; Heunggongvirae; Uroviricota; Caudoviricetes; Ackermannviridae; Taipeivirus; Taipeivirus may		573.0	Klebsiella pneumoniae	Bacteria; Pseudomonadota; Gammaproteobacteria; Enterobacterales; Enterobacteriaceae; Klebsiella	Bacteria
YP_010092976.1	YP_009616059.1	82	1852640.0	Serratia phage vB-Sru-IME250	Viruses; Duplodnaviria; Heunggongvirae; Uroviricota; Caudoviricetes; Ackermannviridae; Taipeivirus; Taipeivirus IME250		61652.0	Serratia rubidaea	Bacteria; Pseudomonadota; Gammaproteobacteria; Enterobacterales; Yersiniaceae; Serratia	Bacteria
YP_010092976.1	YP_009854081.1	82	2686437.0	Vibrio phage vB_VchM_Kuja	Viruses; Duplodnaviria; Heunggongvirae; Uroviricota; Caudoviricetes; Ackermannviridae; Kujavirus; Kujavirus kuja		127906.0	Vibrio cholerae O1	Bacteria; Pseudomonadota; Gammaproteobacteria; Vibrionales; Vibrionaceae; Vibrio; Vibrio cholerae	Bacteria
YP_010092976.1	YP_010059026.1	82	2094144.0	Rhodococcus phage Finch	Viruses; Duplodnaviria; Heunggongvirae; Uroviricota; Caudoviricetes; Finchvirus; Finchvirus finch		1833.0	Rhodococcus erythropolis	Bacteria; Terrabacteria group; Actinomycetota; Actinomycetes; Mycobacteriales; Nocardiaceae; Rhodococcus; Rhodococcus erythropolis group	Bacteria
YP_010092976.1	YP_164309.1	82	2679904.0	Pseudomonas phage F116	Viruses; Duplodnaviria; Heunggongvirae; Uroviricota; Caudoviricetes; Hollowayvirus; Hollowayvirus F116		287.0	Pseudomonas aeruginosa	Bacteria; Pseudomonadota; Gammaproteobacteria; Pseudomonadales; Pseudomonadaceae; Pseudomonas; Pseudomonas aeruginosa group	Bacteria
YP_010092976.1	YP_009638962.1	82	2928683.0	Pseudomonas phage H66	Viruses; Duplodnaviria; Heunggongvirae; Uroviricota; Caudoviricetes; Hollowayvirus; Hollowayvirus H66		208964.0	Pseudomonas aeruginosa PAO1	Bacteria; Pseudomonadota; Gammaproteobacteria; Pseudomonadales; Pseudomonadaceae; Pseudomonas; Pseudomonas aeruginosa group; Pseudomonas aeruginosa	Bacteria
YP_010092976.1	YP_009598738.1	82	1923889.0	Ralstonia phage RP12	Viruses; Duplodnaviria; Heunggongvirae; Uroviricota; Caudoviricetes; Ripduovirus; Ripduovirus RP12		305.0	Ralstonia solanacearum	Bacteria; Pseudomonadota; Betaproteobacteria; Burkholderiales; Burkholderiaceae; Ralstonia	Bacteria
YP_010092976.1	YP_009595585.1	82	1815630.0	Pseudomonas phage pf16	Viruses; Duplodnaviria; Heunggongvirae; Uroviricota; Caudoviricetes; Chakrabartyvirus; Chakrabartyvirus pf16		303.0	Pseudomonas putida	Bacteria; Pseudomonadota; Gammaproteobacteria; Pseudomonadales; Pseudomonadaceae; Pseudomonas; Pseudomonas putida group	Bacteria
YP_010092976.1	YP_008241460.1	82	1327977.0	Cellulophaga phage phi38:1	Viruses; Duplodnaviria; Heunggongvirae; Uroviricota; Caudoviricetes; Pervagoviridae; Callevirus; Callevirus phi38una		1348585.0	Cellulophaga baltica NN016038	Bacteria; FCB group; Bacteroidota/Chlorobiota group; Bacteroidota; Flavobacteriia; Flavobacteriales; Flavobacteriaceae; Cellulophaga; Cellulophaga baltica	Bacteria
YP_010092976.1	YP_010356551.1	82	2745643.0	Cellulophaga phage Calle_1	Viruses; Duplodnaviria; Heunggongvirae; Uroviricota; Caudoviricetes; Pervagoviridae; Callevirus; Callevirus Calle		2745558.0	Cellulophaga sp. HaHa_2_95	Bacteria; FCB group; Bacteroidota/Chlorobiota group; Bacteroidota; Flavobacteriia; Flavobacteriales; Flavobacteriaceae; Cellulophaga	Bacteria
YP_010092976.1	YP_007675831.1	82	754046.0	Sulfitobacter phage phiCB2047-B	Viruses; Duplodnaviria; Heunggongvirae; Uroviricota; Caudoviricetes; Schitoviridae; Rhodovirinae; Raunefjordenvirus; Raunefjordenvirus CB2047B		1525218.0	Sulfitobacter sp. CB2047	Bacteria; Pseudomonadota; Alphaproteobacteria; Rhodobacterales; Roseobacteraceae; Sulfitobacter	Bacteria
YP_010092976.1	YP_007349065.1	82	1262513.0	Serratia phage phiMAM1	Viruses; Duplodnaviria; Heunggongvirae; Uroviricota; Caudoviricetes; Ackermannviridae; Miltonvirus; Miltonvirus MAM1		82996.0	Serratia plymuthica	Bacteria; Pseudomonadota; Gammaproteobacteria; Enterobacterales; Yersiniaceae; Serratia	Bacteria
YP_010092976.1	YP_009841957.1	82	2419930.0	Serratia phage vB_SmaA_3M	Viruses; Duplodnaviria; Heunggongvirae; Uroviricota; Caudoviricetes; Ackermannviridae; Miltonvirus; Miltonvirus 3M		615.0	Serratia marcescens	Bacteria; Pseudomonadota; Gammaproteobacteria; Enterobacterales; Yersiniaceae; Serratia	Bacteria
YP_010092976.1	YP_009834922.1	82	2026113.0	Aeromonas phage AS-sw	Viruses; Duplodnaviria; Heunggongvirae; Uroviricota; Caudoviricetes; Straboviridae; Emmerichvirinae; Ceceduovirus; Ceceduovirus assw		644.0	Aeromonas hydrophila	Bacteria; Pseudomonadota; Gammaproteobacteria; Aeromonadales; Aeromonadaceae; Aeromonas	Bacteria
YP_010092976.1	YP_004300917.1	82	2919549.0	Aeromonas phage 65	Viruses; Duplodnaviria; Heunggongvirae; Uroviricota; Caudoviricetes; Straboviridae; Emmerichvirinae; Ishigurovirus; Ishigurovirus osborne		645.0	Aeromonas salmonicida	Bacteria; Pseudomonadota; Gammaproteobacteria; Aeromonadales; Aeromonadaceae; Aeromonas	Bacteria
YP_010092976.1	YP_009834688.1	82	2024208.0	Aeromonas phage AS-zj	Viruses; Duplodnaviria; Heunggongvirae; Uroviricota; Caudoviricetes; Straboviridae; Emmerichvirinae; Ceceduovirus; Ceceduovirus aszj		644.0	Aeromonas hydrophila	Bacteria; Pseudomonadota; Gammaproteobacteria; Aeromonadales; Aeromonadaceae; Aeromonas	Bacteria
YP_010092976.1	YP_007010332.1	82	1204516.0	Aeromonas phage CC2	Viruses; Duplodnaviria; Heunggongvirae; Uroviricota; Caudoviricetes; Straboviridae; Emmerichvirinae; Ceceduovirus; Ceceduovirus cc2		644.0	Aeromonas hydrophila	Bacteria; Pseudomonadota; Gammaproteobacteria; Aeromonadales; Aeromonadaceae; Aeromonas	Bacteria
YP_010092976.1	YP_001950166.1	82	1980924.0	Ralstonia phage phiRSL1	Viruses; Duplodnaviria; Heunggongvirae; Uroviricota; Caudoviricetes; Mieseafarmvirus; Mieseafarmvirus RSL1		305.0	Ralstonia solanacearum	Bacteria; Pseudomonadota; Betaproteobacteria; Burkholderiales; Burkholderiaceae; Ralstonia	Bacteria
YP_010092972.1	YP_010092972.1	5	2053701.0	Aeromonas phage Ah1	Viruses; Duplodnaviria; Heunggongvirae; Uroviricota; Caudoviricetes; Straboviridae; Cinqassovirus; Cinqassovirus ah1		644.0	Aeromonas hydrophila	Bacteria; Pseudomonadota; Gammaproteobacteria; Aeromonadales; Aeromonadaceae; Aeromonas	Bacteria
YP_010092972.1	NP_944113.1	5	2880362.0	Aeromonas phage Aeh1	Viruses; Duplodnaviria; Heunggongvirae; Uroviricota; Caudoviricetes; Straboviridae; Cinqassovirus; Cinqassovirus aeh1		644.0	Aeromonas hydrophila	Bacteria; Pseudomonadota; Gammaproteobacteria; Aeromonadales; Aeromonadaceae; Aeromonas	Bacteria
YP_010092972.1	YP_010092973.1	5	2053701.0	Aeromonas phage Ah1	Viruses; Duplodnaviria; Heunggongvirae; Uroviricota; Caudoviricetes; Straboviridae; Cinqassovirus; Cinqassovirus ah1		644.0	Aeromonas hydrophila	Bacteria; Pseudomonadota; Gammaproteobacteria; Aeromonadales; Aeromonadaceae; Aeromonas	Bacteria
YP_010092972.1	YP_009011649.1	5	926067.0	Aeromonas phage PX29	Viruses; Duplodnaviria; Heunggongvirae; Uroviricota; Caudoviricetes; Straboviridae; Angelvirus; Angelvirus px29		645.0	Aeromonas salmonicida	Bacteria; Pseudomonadota; Gammaproteobacteria; Aeromonadales; Aeromonadaceae; Aeromonas	Bacteria
YP_010092972.1	YP_003969308.1	5	879630.0	Aeromonas phage phiAS5	Viruses; Duplodnaviria; Heunggongvirae; Uroviricota; Caudoviricetes; Straboviridae; Chrysonvirus; Chrysonvirus as5		645.0	Aeromonas salmonicida	Bacteria; Pseudomonadota; Gammaproteobacteria; Aeromonadales; Aeromonadaceae; Aeromonas	Bacteria
YP_010092961.1	YP_010092961.1	4	2053701.0	Aeromonas phage Ah1	Viruses; Duplodnaviria; Heunggongvirae; Uroviricota; Caudoviricetes; Straboviridae; Cinqassovirus; Cinqassovirus ah1		644.0	Aeromonas hydrophila	Bacteria; Pseudomonadota; Gammaproteobacteria; Aeromonadales; Aeromonadaceae; Aeromonas	Bacteria
YP_010092961.1	NP_944102.1	4	2880362.0	Aeromonas phage Aeh1	Viruses; Duplodnaviria; Heunggongvirae; Uroviricota; Caudoviricetes; Straboviridae; Cinqassovirus; Cinqassovirus aeh1		644.0	Aeromonas hydrophila	Bacteria; Pseudomonadota; Gammaproteobacteria; Aeromonadales; Aeromonadaceae; Aeromonas	Bacteria
YP_010092961.1	YP_009011637.1	4	926067.0	Aeromonas phage PX29	Viruses; Duplodnaviria; Heunggongvirae; Uroviricota; Caudoviricetes; Straboviridae; Angelvirus; Angelvirus px29		645.0	Aeromonas salmonicida	Bacteria; Pseudomonadota; Gammaproteobacteria; Aeromonadales; Aeromonadaceae; Aeromonas	Bacteria
YP_010092961.1	YP_003969297.1	4	879630.0	Aeromonas phage phiAS5	Viruses; Duplodnaviria; Heunggongvirae; Uroviricota; Caudoviricetes; Straboviridae; Chrysonvirus; Chrysonvirus as5		645.0	Aeromonas salmonicida	Bacteria; Pseudomonadota; Gammaproteobacteria; Aeromonadales; Aeromonadaceae; Aeromonas	Bacteria
YP_010092956.1	YP_010092956.1	5	2053701.0	Aeromonas phage Ah1	Viruses; Duplodnaviria; Heunggongvirae; Uroviricota; Caudoviricetes; Straboviridae; Cinqassovirus; Cinqassovirus ah1		644.0	Aeromonas hydrophila	Bacteria; Pseudomonadota; Gammaproteobacteria; Aeromonadales; Aeromonadaceae; Aeromonas	Bacteria
YP_010092956.1	NP_944097.1	5	2880362.0	Aeromonas phage Aeh1	Viruses; Duplodnaviria; Heunggongvirae; Uroviricota; Caudoviricetes; Straboviridae; Cinqassovirus; Cinqassovirus aeh1		644.0	Aeromonas hydrophila	Bacteria; Pseudomonadota; Gammaproteobacteria; Aeromonadales; Aeromonadaceae; Aeromonas	Bacteria
YP_010092956.1	YP_010092957.1	5	2053701.0	Aeromonas phage Ah1	Viruses; Duplodnaviria; Heunggongvirae; Uroviricota; Caudoviricetes; Straboviridae; Cinqassovirus; Cinqassovirus ah1		644.0	Aeromonas hydrophila	Bacteria; Pseudomonadota; Gammaproteobacteria; Aeromonadales; Aeromonadaceae; Aeromonas	Bacteria
YP_010092956.1	YP_009011632.1	5	926067.0	Aeromonas phage PX29	Viruses; Duplodnaviria; Heunggongvirae; Uroviricota; Caudoviricetes; Straboviridae; Angelvirus; Angelvirus px29		645.0	Aeromonas salmonicida	Bacteria; Pseudomonadota; Gammaproteobacteria; Aeromonadales; Aeromonadaceae; Aeromonas	Bacteria
YP_010092956.1	YP_003969292.1	5	879630.0	Aeromonas phage phiAS5	Viruses; Duplodnaviria; Heunggongvirae; Uroviricota; Caudoviricetes; Straboviridae; Chrysonvirus; Chrysonvirus as5		645.0	Aeromonas salmonicida	Bacteria; Pseudomonadota; Gammaproteobacteria; Aeromonadales; Aeromonadaceae; Aeromonas	Bacteria
YP_010082842.1	YP_010082842.1	1	2530024.0	Fusobacterium phage Fnu1	Viruses; Duplodnaviria; Heunggongvirae; Uroviricota; Caudoviricetes; Latrobevirus; Latrobevirus FNU1		393480.0	Fusobacterium polymorphum ATCC 10953	Bacteria; Fusobacteriota; Fusobacteriia; Fusobacteriales; Fusobacteriaceae; Fusobacterium; Fusobacterium polymorphum	Bacteria
YP_010082848.1	YP_010082848.1	1	2530024.0	Fusobacterium phage Fnu1	Viruses; Duplodnaviria; Heunggongvirae; Uroviricota; Caudoviricetes; Latrobevirus; Latrobevirus FNU1		393480.0	Fusobacterium polymorphum ATCC 10953	Bacteria; Fusobacteriota; Fusobacteriia; Fusobacteriales; Fusobacteriaceae; Fusobacterium; Fusobacterium polymorphum	Bacteria
YP_010082822.1	YP_010082822.1	1	2530024.0	Fusobacterium phage Fnu1	Viruses; Duplodnaviria; Heunggongvirae; Uroviricota; Caudoviricetes; Latrobevirus; Latrobevirus FNU1		393480.0	Fusobacterium polymorphum ATCC 10953	Bacteria; Fusobacteriota; Fusobacteriia; Fusobacteriales; Fusobacteriaceae; Fusobacterium; Fusobacterium polymorphum	Bacteria
YP_010082870.1	YP_010082870.1	1	2530024.0	Fusobacterium phage Fnu1	Viruses; Duplodnaviria; Heunggongvirae; Uroviricota; Caudoviricetes; Latrobevirus; Latrobevirus FNU1		393480.0	Fusobacterium polymorphum ATCC 10953	Bacteria; Fusobacteriota; Fusobacteriia; Fusobacteriales; Fusobacteriaceae; Fusobacterium; Fusobacterium polymorphum	Bacteria
YP_010082983.1	YP_010082983.1	1	2530024.0	Fusobacterium phage Fnu1	Viruses; Duplodnaviria; Heunggongvirae; Uroviricota; Caudoviricetes; Latrobevirus; Latrobevirus FNU1		393480.0	Fusobacterium polymorphum ATCC 10953	Bacteria; Fusobacteriota; Fusobacteriia; Fusobacteriales; Fusobacteriaceae; Fusobacterium; Fusobacterium polymorphum	Bacteria
YP_010082966.1	YP_010082966.1	1	2530024.0	Fusobacterium phage Fnu1	Viruses; Duplodnaviria; Heunggongvirae; Uroviricota; Caudoviricetes; Latrobevirus; Latrobevirus FNU1		393480.0	Fusobacterium polymorphum ATCC 10953	Bacteria; Fusobacteriota; Fusobacteriia; Fusobacteriales; Fusobacteriaceae; Fusobacterium; Fusobacterium polymorphum	Bacteria
YP_010082850.1	YP_010082850.1	1	2530024.0	Fusobacterium phage Fnu1	Viruses; Duplodnaviria; Heunggongvirae; Uroviricota; Caudoviricetes; Latrobevirus; Latrobevirus FNU1		393480.0	Fusobacterium polymorphum ATCC 10953	Bacteria; Fusobacteriota; Fusobacteriia; Fusobacteriales; Fusobacteriaceae; Fusobacterium; Fusobacterium polymorphum	Bacteria
YP_010082869.1	YP_010082869.1	1	2530024.0	Fusobacterium phage Fnu1	Viruses; Duplodnaviria; Heunggongvirae; Uroviricota; Caudoviricetes; Latrobevirus; Latrobevirus FNU1		393480.0	Fusobacterium polymorphum ATCC 10953	Bacteria; Fusobacteriota; Fusobacteriia; Fusobacteriales; Fusobacteriaceae; Fusobacterium; Fusobacterium polymorphum	Bacteria
YP_010082965.1	YP_010082965.1	1	2530024.0	Fusobacterium phage Fnu1	Viruses; Duplodnaviria; Heunggongvirae; Uroviricota; Caudoviricetes; Latrobevirus; Latrobevirus FNU1		393480.0	Fusobacterium polymorphum ATCC 10953	Bacteria; Fusobacteriota; Fusobacteriia; Fusobacteriales; Fusobacteriaceae; Fusobacterium; Fusobacterium polymorphum	Bacteria
YP_010082890.1	YP_010082890.1	1	2530024.0	Fusobacterium phage Fnu1	Viruses; Duplodnaviria; Heunggongvirae; Uroviricota; Caudoviricetes; Latrobevirus; Latrobevirus FNU1		393480.0	Fusobacterium polymorphum ATCC 10953	Bacteria; Fusobacteriota; Fusobacteriia; Fusobacteriales; Fusobacteriaceae; Fusobacterium; Fusobacterium polymorphum	Bacteria
YP_010082840.1	YP_010082840.1	2	2530024.0	Fusobacterium phage Fnu1	Viruses; Duplodnaviria; Heunggongvirae; Uroviricota; Caudoviricetes; Latrobevirus; Latrobevirus FNU1		393480.0	Fusobacterium polymorphum ATCC 10953	Bacteria; Fusobacteriota; Fusobacteriia; Fusobacteriales; Fusobacteriaceae; Fusobacterium; Fusobacterium polymorphum	Bacteria
YP_010082840.1	YP_010082860.1	2	2530024.0	Fusobacterium phage Fnu1	Viruses; Duplodnaviria; Heunggongvirae; Uroviricota; Caudoviricetes; Latrobevirus; Latrobevirus FNU1		393480.0	Fusobacterium polymorphum ATCC 10953	Bacteria; Fusobacteriota; Fusobacteriia; Fusobacteriales; Fusobacteriaceae; Fusobacterium; Fusobacterium polymorphum	Bacteria
YP_010082844.1	YP_010082844.1	1	2530024.0	Fusobacterium phage Fnu1	Viruses; Duplodnaviria; Heunggongvirae; Uroviricota; Caudoviricetes; Latrobevirus; Latrobevirus FNU1		393480.0	Fusobacterium polymorphum ATCC 10953	Bacteria; Fusobacteriota; Fusobacteriia; Fusobacteriales; Fusobacteriaceae; Fusobacterium; Fusobacterium polymorphum	Bacteria
YP_010082864.1	YP_010082864.1	1	2530024.0	Fusobacterium phage Fnu1	Viruses; Duplodnaviria; Heunggongvirae; Uroviricota; Caudoviricetes; Latrobevirus; Latrobevirus FNU1		393480.0	Fusobacterium polymorphum ATCC 10953	Bacteria; Fusobacteriota; Fusobacteriia; Fusobacteriales; Fusobacteriaceae; Fusobacterium; Fusobacterium polymorphum	Bacteria
YP_010082857.1	YP_010082857.1	1	2530024.0	Fusobacterium phage Fnu1	Viruses; Duplodnaviria; Heunggongvirae; Uroviricota; Caudoviricetes; Latrobevirus; Latrobevirus FNU1		393480.0	Fusobacterium polymorphum ATCC 10953	Bacteria; Fusobacteriota; Fusobacteriia; Fusobacteriales; Fusobacteriaceae; Fusobacterium; Fusobacterium polymorphum	Bacteria
YP_010082963.1	YP_010082963.1	2	2530024.0	Fusobacterium phage Fnu1	Viruses; Duplodnaviria; Heunggongvirae; Uroviricota; Caudoviricetes; Latrobevirus; Latrobevirus FNU1		393480.0	Fusobacterium polymorphum ATCC 10953	Bacteria; Fusobacteriota; Fusobacteriia; Fusobacteriales; Fusobacteriaceae; Fusobacterium; Fusobacterium polymorphum	Bacteria
YP_010082963.1	YP_010082967.1	2	2530024.0	Fusobacterium phage Fnu1	Viruses; Duplodnaviria; Heunggongvirae; Uroviricota; Caudoviricetes; Latrobevirus; Latrobevirus FNU1		393480.0	Fusobacterium polymorphum ATCC 10953	Bacteria; Fusobacteriota; Fusobacteriia; Fusobacteriales; Fusobacteriaceae; Fusobacterium; Fusobacterium polymorphum	Bacteria
YP_010082896.1	YP_010082896.1	1	2530024.0	Fusobacterium phage Fnu1	Viruses; Duplodnaviria; Heunggongvirae; Uroviricota; Caudoviricetes; Latrobevirus; Latrobevirus FNU1		393480.0	Fusobacterium polymorphum ATCC 10953	Bacteria; Fusobacteriota; Fusobacteriia; Fusobacteriales; Fusobacteriaceae; Fusobacterium; Fusobacterium polymorphum	Bacteria
YP_010082901.1	YP_010082901.1	1	2530024.0	Fusobacterium phage Fnu1	Viruses; Duplodnaviria; Heunggongvirae; Uroviricota; Caudoviricetes; Latrobevirus; Latrobevirus FNU1		393480.0	Fusobacterium polymorphum ATCC 10953	Bacteria; Fusobacteriota; Fusobacteriia; Fusobacteriales; Fusobacteriaceae; Fusobacterium; Fusobacterium polymorphum	Bacteria
YP_010082891.1	YP_010082891.1	1	2530024.0	Fusobacterium phage Fnu1	Viruses; Duplodnaviria; Heunggongvirae; Uroviricota; Caudoviricetes; Latrobevirus; Latrobevirus FNU1		393480.0	Fusobacterium polymorphum ATCC 10953	Bacteria; Fusobacteriota; Fusobacteriia; Fusobacteriales; Fusobacteriaceae; Fusobacterium; Fusobacterium polymorphum	Bacteria
YP_010082907.1	YP_010082907.1	1	2530024.0	Fusobacterium phage Fnu1	Viruses; Duplodnaviria; Heunggongvirae; Uroviricota; Caudoviricetes; Latrobevirus; Latrobevirus FNU1		393480.0	Fusobacterium polymorphum ATCC 10953	Bacteria; Fusobacteriota; Fusobacteriia; Fusobacteriales; Fusobacteriaceae; Fusobacterium; Fusobacterium polymorphum	Bacteria
YP_010082970.1	YP_010082970.1	1	2530024.0	Fusobacterium phage Fnu1	Viruses; Duplodnaviria; Heunggongvirae; Uroviricota; Caudoviricetes; Latrobevirus; Latrobevirus FNU1		393480.0	Fusobacterium polymorphum ATCC 10953	Bacteria; Fusobacteriota; Fusobacteriia; Fusobacteriales; Fusobacteriaceae; Fusobacterium; Fusobacterium polymorphum	Bacteria
YP_010082852.1	YP_010082852.1	1	2530024.0	Fusobacterium phage Fnu1	Viruses; Duplodnaviria; Heunggongvirae; Uroviricota; Caudoviricetes; Latrobevirus; Latrobevirus FNU1		393480.0	Fusobacterium polymorphum ATCC 10953	Bacteria; Fusobacteriota; Fusobacteriia; Fusobacteriales; Fusobacteriaceae; Fusobacterium; Fusobacterium polymorphum	Bacteria
YP_010082880.1	YP_010082880.1	1	2530024.0	Fusobacterium phage Fnu1	Viruses; Duplodnaviria; Heunggongvirae; Uroviricota; Caudoviricetes; Latrobevirus; Latrobevirus FNU1		393480.0	Fusobacterium polymorphum ATCC 10953	Bacteria; Fusobacteriota; Fusobacteriia; Fusobacteriales; Fusobacteriaceae; Fusobacterium; Fusobacterium polymorphum	Bacteria
YP_010082823.1	YP_010082823.1	1	2530024.0	Fusobacterium phage Fnu1	Viruses; Duplodnaviria; Heunggongvirae; Uroviricota; Caudoviricetes; Latrobevirus; Latrobevirus FNU1		393480.0	Fusobacterium polymorphum ATCC 10953	Bacteria; Fusobacteriota; Fusobacteriia; Fusobacteriales; Fusobacteriaceae; Fusobacterium; Fusobacterium polymorphum	Bacteria
YP_010082874.1	YP_010082874.1	1	2530024.0	Fusobacterium phage Fnu1	Viruses; Duplodnaviria; Heunggongvirae; Uroviricota; Caudoviricetes; Latrobevirus; Latrobevirus FNU1		393480.0	Fusobacterium polymorphum ATCC 10953	Bacteria; Fusobacteriota; Fusobacteriia; Fusobacteriales; Fusobacteriaceae; Fusobacterium; Fusobacterium polymorphum	Bacteria
YP_010082947.1	YP_010082947.1	1	2530024.0	Fusobacterium phage Fnu1	Viruses; Duplodnaviria; Heunggongvirae; Uroviricota; Caudoviricetes; Latrobevirus; Latrobevirus FNU1		393480.0	Fusobacterium polymorphum ATCC 10953	Bacteria; Fusobacteriota; Fusobacteriia; Fusobacteriales; Fusobacteriaceae; Fusobacterium; Fusobacterium polymorphum	Bacteria
YP_010082832.1	YP_010082832.1	1	2530024.0	Fusobacterium phage Fnu1	Viruses; Duplodnaviria; Heunggongvirae; Uroviricota; Caudoviricetes; Latrobevirus; Latrobevirus FNU1		393480.0	Fusobacterium polymorphum ATCC 10953	Bacteria; Fusobacteriota; Fusobacteriia; Fusobacteriales; Fusobacteriaceae; Fusobacterium; Fusobacterium polymorphum	Bacteria
YP_010082893.1	YP_010082893.1	1	2530024.0	Fusobacterium phage Fnu1	Viruses; Duplodnaviria; Heunggongvirae; Uroviricota; Caudoviricetes; Latrobevirus; Latrobevirus FNU1		393480.0	Fusobacterium polymorphum ATCC 10953	Bacteria; Fusobacteriota; Fusobacteriia; Fusobacteriales; Fusobacteriaceae; Fusobacterium; Fusobacterium polymorphum	Bacteria
YP_010082871.1	YP_010082871.1	1	2530024.0	Fusobacterium phage Fnu1	Viruses; Duplodnaviria; Heunggongvirae; Uroviricota; Caudoviricetes; Latrobevirus; Latrobevirus FNU1		393480.0	Fusobacterium polymorphum ATCC 10953	Bacteria; Fusobacteriota; Fusobacteriia; Fusobacteriales; Fusobacteriaceae; Fusobacterium; Fusobacterium polymorphum	Bacteria
YP_010082915.1	YP_010082915.1	1	2530024.0	Fusobacterium phage Fnu1	Viruses; Duplodnaviria; Heunggongvirae; Uroviricota; Caudoviricetes; Latrobevirus; Latrobevirus FNU1		393480.0	Fusobacterium polymorphum ATCC 10953	Bacteria; Fusobacteriota; Fusobacteriia; Fusobacteriales; Fusobacteriaceae; Fusobacterium; Fusobacterium polymorphum	Bacteria
YP_010082879.1	YP_010082879.1	1	2530024.0	Fusobacterium phage Fnu1	Viruses; Duplodnaviria; Heunggongvirae; Uroviricota; Caudoviricetes; Latrobevirus; Latrobevirus FNU1		393480.0	Fusobacterium polymorphum ATCC 10953	Bacteria; Fusobacteriota; Fusobacteriia; Fusobacteriales; Fusobacteriaceae; Fusobacterium; Fusobacterium polymorphum	Bacteria
YP_010082806.1	YP_010082806.1	1	2530024.0	Fusobacterium phage Fnu1	Viruses; Duplodnaviria; Heunggongvirae; Uroviricota; Caudoviricetes; Latrobevirus; Latrobevirus FNU1		393480.0	Fusobacterium polymorphum ATCC 10953	Bacteria; Fusobacteriota; Fusobacteriia; Fusobacteriales; Fusobacteriaceae; Fusobacterium; Fusobacterium polymorphum	Bacteria
YP_010082935.1	YP_010082935.1	1	2530024.0	Fusobacterium phage Fnu1	Viruses; Duplodnaviria; Heunggongvirae; Uroviricota; Caudoviricetes; Latrobevirus; Latrobevirus FNU1		393480.0	Fusobacterium polymorphum ATCC 10953	Bacteria; Fusobacteriota; Fusobacteriia; Fusobacteriales; Fusobacteriaceae; Fusobacterium; Fusobacterium polymorphum	Bacteria
YP_010082839.1	YP_010082839.1	1	2530024.0	Fusobacterium phage Fnu1	Viruses; Duplodnaviria; Heunggongvirae; Uroviricota; Caudoviricetes; Latrobevirus; Latrobevirus FNU1		393480.0	Fusobacterium polymorphum ATCC 10953	Bacteria; Fusobacteriota; Fusobacteriia; Fusobacteriales; Fusobacteriaceae; Fusobacterium; Fusobacterium polymorphum	Bacteria
YP_010082849.1	YP_010082849.1	1	2530024.0	Fusobacterium phage Fnu1	Viruses; Duplodnaviria; Heunggongvirae; Uroviricota; Caudoviricetes; Latrobevirus; Latrobevirus FNU1		393480.0	Fusobacterium polymorphum ATCC 10953	Bacteria; Fusobacteriota; Fusobacteriia; Fusobacteriales; Fusobacteriaceae; Fusobacterium; Fusobacterium polymorphum	Bacteria
YP_010082810.1	YP_010082810.1	1	2530024.0	Fusobacterium phage Fnu1	Viruses; Duplodnaviria; Heunggongvirae; Uroviricota; Caudoviricetes; Latrobevirus; Latrobevirus FNU1		393480.0	Fusobacterium polymorphum ATCC 10953	Bacteria; Fusobacteriota; Fusobacteriia; Fusobacteriales; Fusobacteriaceae; Fusobacterium; Fusobacterium polymorphum	Bacteria
YP_010082960.1	YP_010082960.1	1	2530024.0	Fusobacterium phage Fnu1	Viruses; Duplodnaviria; Heunggongvirae; Uroviricota; Caudoviricetes; Latrobevirus; Latrobevirus FNU1		393480.0	Fusobacterium polymorphum ATCC 10953	Bacteria; Fusobacteriota; Fusobacteriia; Fusobacteriales; Fusobacteriaceae; Fusobacterium; Fusobacterium polymorphum	Bacteria
YP_010082930.1	YP_010082930.1	1	2530024.0	Fusobacterium phage Fnu1	Viruses; Duplodnaviria; Heunggongvirae; Uroviricota; Caudoviricetes; Latrobevirus; Latrobevirus FNU1		393480.0	Fusobacterium polymorphum ATCC 10953	Bacteria; Fusobacteriota; Fusobacteriia; Fusobacteriales; Fusobacteriaceae; Fusobacterium; Fusobacterium polymorphum	Bacteria
YP_010082894.1	YP_010082894.1	1	2530024.0	Fusobacterium phage Fnu1	Viruses; Duplodnaviria; Heunggongvirae; Uroviricota; Caudoviricetes; Latrobevirus; Latrobevirus FNU1		393480.0	Fusobacterium polymorphum ATCC 10953	Bacteria; Fusobacteriota; Fusobacteriia; Fusobacteriales; Fusobacteriaceae; Fusobacterium; Fusobacterium polymorphum	Bacteria
YP_010082968.1	YP_010082968.1	1	2530024.0	Fusobacterium phage Fnu1	Viruses; Duplodnaviria; Heunggongvirae; Uroviricota; Caudoviricetes; Latrobevirus; Latrobevirus FNU1		393480.0	Fusobacterium polymorphum ATCC 10953	Bacteria; Fusobacteriota; Fusobacteriia; Fusobacteriales; Fusobacteriaceae; Fusobacterium; Fusobacterium polymorphum	Bacteria
YP_010082961.1	YP_010082961.1	1	2530024.0	Fusobacterium phage Fnu1	Viruses; Duplodnaviria; Heunggongvirae; Uroviricota; Caudoviricetes; Latrobevirus; Latrobevirus FNU1		393480.0	Fusobacterium polymorphum ATCC 10953	Bacteria; Fusobacteriota; Fusobacteriia; Fusobacteriales; Fusobacteriaceae; Fusobacterium; Fusobacterium polymorphum	Bacteria
YP_010082878.1	YP_010082878.1	1	2530024.0	Fusobacterium phage Fnu1	Viruses; Duplodnaviria; Heunggongvirae; Uroviricota; Caudoviricetes; Latrobevirus; Latrobevirus FNU1		393480.0	Fusobacterium polymorphum ATCC 10953	Bacteria; Fusobacteriota; Fusobacteriia; Fusobacteriales; Fusobacteriaceae; Fusobacterium; Fusobacterium polymorphum	Bacteria
YP_010082881.1	YP_010082881.1	1	2530024.0	Fusobacterium phage Fnu1	Viruses; Duplodnaviria; Heunggongvirae; Uroviricota; Caudoviricetes; Latrobevirus; Latrobevirus FNU1		393480.0	Fusobacterium polymorphum ATCC 10953	Bacteria; Fusobacteriota; Fusobacteriia; Fusobacteriales; Fusobacteriaceae; Fusobacterium; Fusobacterium polymorphum	Bacteria
YP_010082866.1	YP_010082866.1	1	2530024.0	Fusobacterium phage Fnu1	Viruses; Duplodnaviria; Heunggongvirae; Uroviricota; Caudoviricetes; Latrobevirus; Latrobevirus FNU1		393480.0	Fusobacterium polymorphum ATCC 10953	Bacteria; Fusobacteriota; Fusobacteriia; Fusobacteriales; Fusobacteriaceae; Fusobacterium; Fusobacterium polymorphum	Bacteria
YP_010082951.1	YP_010082951.1	1	2530024.0	Fusobacterium phage Fnu1	Viruses; Duplodnaviria; Heunggongvirae; Uroviricota; Caudoviricetes; Latrobevirus; Latrobevirus FNU1		393480.0	Fusobacterium polymorphum ATCC 10953	Bacteria; Fusobacteriota; Fusobacteriia; Fusobacteriales; Fusobacteriaceae; Fusobacterium; Fusobacterium polymorphum	Bacteria
YP_010082858.1	YP_010082858.1	1	2530024.0	Fusobacterium phage Fnu1	Viruses; Duplodnaviria; Heunggongvirae; Uroviricota; Caudoviricetes; Latrobevirus; Latrobevirus FNU1		393480.0	Fusobacterium polymorphum ATCC 10953	Bacteria; Fusobacteriota; Fusobacteriia; Fusobacteriales; Fusobacteriaceae; Fusobacterium; Fusobacterium polymorphum	Bacteria
YP_010082819.1	YP_010082819.1	1	2530024.0	Fusobacterium phage Fnu1	Viruses; Duplodnaviria; Heunggongvirae; Uroviricota; Caudoviricetes; Latrobevirus; Latrobevirus FNU1		393480.0	Fusobacterium polymorphum ATCC 10953	Bacteria; Fusobacteriota; Fusobacteriia; Fusobacteriales; Fusobacteriaceae; Fusobacterium; Fusobacterium polymorphum	Bacteria
YP_010082865.1	YP_010082865.1	1	2530024.0	Fusobacterium phage Fnu1	Viruses; Duplodnaviria; Heunggongvirae; Uroviricota; Caudoviricetes; Latrobevirus; Latrobevirus FNU1		393480.0	Fusobacterium polymorphum ATCC 10953	Bacteria; Fusobacteriota; Fusobacteriia; Fusobacteriales; Fusobacteriaceae; Fusobacterium; Fusobacterium polymorphum	Bacteria
YP_010082882.1	YP_010082882.1	5	2530024.0	Fusobacterium phage Fnu1	Viruses; Duplodnaviria; Heunggongvirae; Uroviricota; Caudoviricetes; Latrobevirus; Latrobevirus FNU1		393480.0	Fusobacterium polymorphum ATCC 10953	Bacteria; Fusobacteriota; Fusobacteriia; Fusobacteriales; Fusobacteriaceae; Fusobacterium; Fusobacterium polymorphum	Bacteria
YP_010082882.1	YP_009174434.1	5	1586715.0	Yellowstone lake phycodnavirus 3	Viruses; Varidnaviria; Bamfordvirae; Nucleocytoviricota; Megaviricetes; Algavirales; Phycodnaviridae; Prasinovirus; unclassified Prasinovirus		1.0	root		No Host
YP_010082882.1	YP_009174918.1	5	1586713.0	Yellowstone lake phycodnavirus 1	Viruses; Varidnaviria; Bamfordvirae; Nucleocytoviricota; Megaviricetes; Algavirales; Phycodnaviridae; Prasinovirus; unclassified Prasinovirus		1.0	root		No Host
YP_010082882.1	NP_077658.1	5	37665.0	Ectocarpus siliculosus virus 1	Viruses; Varidnaviria; Bamfordvirae; Nucleocytoviricota; Megaviricetes; Algavirales; Phycodnaviridae; Phaeovirus		2880.0	Ectocarpus siliculosus	Eukaryota; Sar; Stramenopiles; Ochrophyta; PX clade; Phaeophyceae; Ectocarpales; Ectocarpaceae; Ectocarpus	Eukaryota
YP_010082882.1	YP_010681557.1	5	2419619.0	Bacillus phage vB_BcoS-136	Viruses; Duplodnaviria; Heunggongvirae; Uroviricota; Caudoviricetes; unclassified Caudoviricetes		33932.0	Sutcliffiella cohnii	Bacteria; Terrabacteria group; Bacillota; Bacilli; Bacillales; Bacillaceae; Sutcliffiella	Bacteria
YP_010082906.1	YP_010082906.1	1	2530024.0	Fusobacterium phage Fnu1	Viruses; Duplodnaviria; Heunggongvirae; Uroviricota; Caudoviricetes; Latrobevirus; Latrobevirus FNU1		393480.0	Fusobacterium polymorphum ATCC 10953	Bacteria; Fusobacteriota; Fusobacteriia; Fusobacteriales; Fusobacteriaceae; Fusobacterium; Fusobacterium polymorphum	Bacteria
YP_010082981.1	YP_010082981.1	1	2530024.0	Fusobacterium phage Fnu1	Viruses; Duplodnaviria; Heunggongvirae; Uroviricota; Caudoviricetes; Latrobevirus; Latrobevirus FNU1		393480.0	Fusobacterium polymorphum ATCC 10953	Bacteria; Fusobacteriota; Fusobacteriia; Fusobacteriales; Fusobacteriaceae; Fusobacterium; Fusobacterium polymorphum	Bacteria
YP_010082920.1	YP_010082920.1	1	2530024.0	Fusobacterium phage Fnu1	Viruses; Duplodnaviria; Heunggongvirae; Uroviricota; Caudoviricetes; Latrobevirus; Latrobevirus FNU1		393480.0	Fusobacterium polymorphum ATCC 10953	Bacteria; Fusobacteriota; Fusobacteriia; Fusobacteriales; Fusobacteriaceae; Fusobacterium; Fusobacterium polymorphum	Bacteria
YP_010082859.1	YP_010082859.1	1	2530024.0	Fusobacterium phage Fnu1	Viruses; Duplodnaviria; Heunggongvirae; Uroviricota; Caudoviricetes; Latrobevirus; Latrobevirus FNU1		393480.0	Fusobacterium polymorphum ATCC 10953	Bacteria; Fusobacteriota; Fusobacteriia; Fusobacteriales; Fusobacteriaceae; Fusobacterium; Fusobacterium polymorphum	Bacteria
YP_010082888.1	YP_010082888.1	1	2530024.0	Fusobacterium phage Fnu1	Viruses; Duplodnaviria; Heunggongvirae; Uroviricota; Caudoviricetes; Latrobevirus; Latrobevirus FNU1		393480.0	Fusobacterium polymorphum ATCC 10953	Bacteria; Fusobacteriota; Fusobacteriia; Fusobacteriales; Fusobacteriaceae; Fusobacterium; Fusobacterium polymorphum	Bacteria
YP_010082804.1	YP_010082804.1	1	2530024.0	Fusobacterium phage Fnu1	Viruses; Duplodnaviria; Heunggongvirae; Uroviricota; Caudoviricetes; Latrobevirus; Latrobevirus FNU1		393480.0	Fusobacterium polymorphum ATCC 10953	Bacteria; Fusobacteriota; Fusobacteriia; Fusobacteriales; Fusobacteriaceae; Fusobacterium; Fusobacterium polymorphum	Bacteria
YP_010082950.1	YP_010082950.1	1	2530024.0	Fusobacterium phage Fnu1	Viruses; Duplodnaviria; Heunggongvirae; Uroviricota; Caudoviricetes; Latrobevirus; Latrobevirus FNU1		393480.0	Fusobacterium polymorphum ATCC 10953	Bacteria; Fusobacteriota; Fusobacteriia; Fusobacteriales; Fusobacteriaceae; Fusobacterium; Fusobacterium polymorphum	Bacteria
YP_010082952.1	YP_010082952.1	1	2530024.0	Fusobacterium phage Fnu1	Viruses; Duplodnaviria; Heunggongvirae; Uroviricota; Caudoviricetes; Latrobevirus; Latrobevirus FNU1		393480.0	Fusobacterium polymorphum ATCC 10953	Bacteria; Fusobacteriota; Fusobacteriia; Fusobacteriales; Fusobacteriaceae; Fusobacterium; Fusobacterium polymorphum	Bacteria
YP_010082941.1	YP_010082941.1	1	2530024.0	Fusobacterium phage Fnu1	Viruses; Duplodnaviria; Heunggongvirae; Uroviricota; Caudoviricetes; Latrobevirus; Latrobevirus FNU1		393480.0	Fusobacterium polymorphum ATCC 10953	Bacteria; Fusobacteriota; Fusobacteriia; Fusobacteriales; Fusobacteriaceae; Fusobacterium; Fusobacterium polymorphum	Bacteria
YP_010082959.1	YP_010082959.1	1	2530024.0	Fusobacterium phage Fnu1	Viruses; Duplodnaviria; Heunggongvirae; Uroviricota; Caudoviricetes; Latrobevirus; Latrobevirus FNU1		393480.0	Fusobacterium polymorphum ATCC 10953	Bacteria; Fusobacteriota; Fusobacteriia; Fusobacteriales; Fusobacteriaceae; Fusobacterium; Fusobacterium polymorphum	Bacteria
YP_010082905.1	YP_010082905.1	1	2530024.0	Fusobacterium phage Fnu1	Viruses; Duplodnaviria; Heunggongvirae; Uroviricota; Caudoviricetes; Latrobevirus; Latrobevirus FNU1		393480.0	Fusobacterium polymorphum ATCC 10953	Bacteria; Fusobacteriota; Fusobacteriia; Fusobacteriales; Fusobacteriaceae; Fusobacterium; Fusobacterium polymorphum	Bacteria
YP_010082934.1	YP_010082934.1	1	2530024.0	Fusobacterium phage Fnu1	Viruses; Duplodnaviria; Heunggongvirae; Uroviricota; Caudoviricetes; Latrobevirus; Latrobevirus FNU1		393480.0	Fusobacterium polymorphum ATCC 10953	Bacteria; Fusobacteriota; Fusobacteriia; Fusobacteriales; Fusobacteriaceae; Fusobacterium; Fusobacterium polymorphum	Bacteria
YP_010082807.1	YP_010082807.1	1	2530024.0	Fusobacterium phage Fnu1	Viruses; Duplodnaviria; Heunggongvirae; Uroviricota; Caudoviricetes; Latrobevirus; Latrobevirus FNU1		393480.0	Fusobacterium polymorphum ATCC 10953	Bacteria; Fusobacteriota; Fusobacteriia; Fusobacteriales; Fusobacteriaceae; Fusobacterium; Fusobacterium polymorphum	Bacteria
YP_010082909.1	YP_010082909.1	8	2530024.0	Fusobacterium phage Fnu1	Viruses; Duplodnaviria; Heunggongvirae; Uroviricota; Caudoviricetes; Latrobevirus; Latrobevirus FNU1		393480.0	Fusobacterium polymorphum ATCC 10953	Bacteria; Fusobacteriota; Fusobacteriia; Fusobacteriales; Fusobacteriaceae; Fusobacterium; Fusobacterium polymorphum	Bacteria
YP_010082909.1	YP_004301373.1	8	857312.0	Brochothrix phage A9	Viruses; Duplodnaviria; Heunggongvirae; Uroviricota; Caudoviricetes; Herelleviridae; Klumppvirus; Klumppvirus A9		2756.0	Brochothrix thermosphacta	Bacteria; Terrabacteria group; Bacillota; Bacilli; Bacillales; Listeriaceae; Brochothrix	Bacteria
YP_010082909.1	YP_008318455.1	8	207656.0	Bacillus phage phiNIT1	Viruses; Duplodnaviria; Heunggongvirae; Uroviricota; Caudoviricetes; Herelleviridae; Bastillevirinae; Nitunavirus; Nitunavirus NIT1		1423.0	Bacillus subtilis	Bacteria; Terrabacteria group; Bacillota; Bacilli; Bacillales; Bacillaceae; Bacillus; Bacillus subtilis group	Bacteria
YP_010082909.1	YP_009840685.1	8	2283013.0	Bacillus phage BSP38	Viruses; Duplodnaviria; Heunggongvirae; Uroviricota; Caudoviricetes; Herelleviridae; Bastillevirinae; Jeonjuvirus; Jeonjuvirus BSP38		1402.0	Bacillus licheniformis	Bacteria; Terrabacteria group; Bacillota; Bacilli; Bacillales; Bacillaceae; Bacillus; Bacillus subtilis group	Bacteria
YP_010082909.1	YP_008771577.1	8	1406785.0	Bacillus phage Grass	Viruses; Duplodnaviria; Heunggongvirae; Uroviricota; Caudoviricetes; Herelleviridae; Bastillevirinae; Nitunavirus; Nitunavirus grass		1423.0	Bacillus subtilis	Bacteria; Terrabacteria group; Bacillota; Bacilli; Bacillales; Bacillaceae; Bacillus; Bacillus subtilis group	Bacteria
YP_010082909.1	YP_009832185.1	8	1933063.0	Bacillus phage vB_BsuM-Goe3	Viruses; Duplodnaviria; Heunggongvirae; Uroviricota; Caudoviricetes; Herelleviridae; Bastillevirinae; Grisebachstrassevirus; Grisebachstrassevirus goe3		1390.0	Bacillus amyloliquefaciens	Bacteria; Terrabacteria group; Bacillota; Bacilli; Bacillales; Bacillaceae; Bacillus; Bacillus subtilis group; Bacillus amyloliquefaciens group	Bacteria
YP_010082909.1	YP_010581947.1	8	1497851.0	Bacillus phage SPG24	Viruses; Duplodnaviria; Heunggongvirae; Uroviricota; Caudoviricetes; Herelleviridae; Bastillevirinae; Nitunavirus; Nitunavirus SPG24		1423.0	Bacillus subtilis	Bacteria; Terrabacteria group; Bacillota; Bacilli; Bacillales; Bacillaceae; Bacillus; Bacillus subtilis group	Bacteria
YP_010082909.1	YP_001468438.1	8	40522.0	Listeria phage A500	Viruses; Duplodnaviria; Heunggongvirae; Uroviricota; Caudoviricetes; unclassified Caudoviricetes		1457188.0	Listeria monocytogenes WSLC1042	Bacteria; Terrabacteria group; Bacillota; Bacilli; Bacillales; Listeriaceae; Listeria; Listeria monocytogenes	Bacteria
YP_010082824.1	YP_010082824.1	1	2530024.0	Fusobacterium phage Fnu1	Viruses; Duplodnaviria; Heunggongvirae; Uroviricota; Caudoviricetes; Latrobevirus; Latrobevirus FNU1		393480.0	Fusobacterium polymorphum ATCC 10953	Bacteria; Fusobacteriota; Fusobacteriia; Fusobacteriales; Fusobacteriaceae; Fusobacterium; Fusobacterium polymorphum	Bacteria
YP_010082982.1	YP_010082982.1	1	2530024.0	Fusobacterium phage Fnu1	Viruses; Duplodnaviria; Heunggongvirae; Uroviricota; Caudoviricetes; Latrobevirus; Latrobevirus FNU1		393480.0	Fusobacterium polymorphum ATCC 10953	Bacteria; Fusobacteriota; Fusobacteriia; Fusobacteriales; Fusobacteriaceae; Fusobacterium; Fusobacterium polymorphum	Bacteria
YP_010082873.1	YP_010082873.1	1	2530024.0	Fusobacterium phage Fnu1	Viruses; Duplodnaviria; Heunggongvirae; Uroviricota; Caudoviricetes; Latrobevirus; Latrobevirus FNU1		393480.0	Fusobacterium polymorphum ATCC 10953	Bacteria; Fusobacteriota; Fusobacteriia; Fusobacteriales; Fusobacteriaceae; Fusobacterium; Fusobacterium polymorphum	Bacteria
YP_010082937.1	YP_010082937.1	1	2530024.0	Fusobacterium phage Fnu1	Viruses; Duplodnaviria; Heunggongvirae; Uroviricota; Caudoviricetes; Latrobevirus; Latrobevirus FNU1		393480.0	Fusobacterium polymorphum ATCC 10953	Bacteria; Fusobacteriota; Fusobacteriia; Fusobacteriales; Fusobacteriaceae; Fusobacterium; Fusobacterium polymorphum	Bacteria
YP_010082954.1	YP_010082954.1	1	2530024.0	Fusobacterium phage Fnu1	Viruses; Duplodnaviria; Heunggongvirae; Uroviricota; Caudoviricetes; Latrobevirus; Latrobevirus FNU1		393480.0	Fusobacterium polymorphum ATCC 10953	Bacteria; Fusobacteriota; Fusobacteriia; Fusobacteriales; Fusobacteriaceae; Fusobacterium; Fusobacterium polymorphum	Bacteria
YP_010082898.1	YP_010082898.1	1	2530024.0	Fusobacterium phage Fnu1	Viruses; Duplodnaviria; Heunggongvirae; Uroviricota; Caudoviricetes; Latrobevirus; Latrobevirus FNU1		393480.0	Fusobacterium polymorphum ATCC 10953	Bacteria; Fusobacteriota; Fusobacteriia; Fusobacteriales; Fusobacteriaceae; Fusobacterium; Fusobacterium polymorphum	Bacteria
YP_010082814.1	YP_010082814.1	1	2530024.0	Fusobacterium phage Fnu1	Viruses; Duplodnaviria; Heunggongvirae; Uroviricota; Caudoviricetes; Latrobevirus; Latrobevirus FNU1		393480.0	Fusobacterium polymorphum ATCC 10953	Bacteria; Fusobacteriota; Fusobacteriia; Fusobacteriales; Fusobacteriaceae; Fusobacterium; Fusobacterium polymorphum	Bacteria
YP_010082910.1	YP_010082910.1	1	2530024.0	Fusobacterium phage Fnu1	Viruses; Duplodnaviria; Heunggongvirae; Uroviricota; Caudoviricetes; Latrobevirus; Latrobevirus FNU1		393480.0	Fusobacterium polymorphum ATCC 10953	Bacteria; Fusobacteriota; Fusobacteriia; Fusobacteriales; Fusobacteriaceae; Fusobacterium; Fusobacterium polymorphum	Bacteria
YP_010082918.1	YP_010082918.1	1	2530024.0	Fusobacterium phage Fnu1	Viruses; Duplodnaviria; Heunggongvirae; Uroviricota; Caudoviricetes; Latrobevirus; Latrobevirus FNU1		393480.0	Fusobacterium polymorphum ATCC 10953	Bacteria; Fusobacteriota; Fusobacteriia; Fusobacteriales; Fusobacteriaceae; Fusobacterium; Fusobacterium polymorphum	Bacteria
YP_010082911.1	YP_010082911.1	2	2530024.0	Fusobacterium phage Fnu1	Viruses; Duplodnaviria; Heunggongvirae; Uroviricota; Caudoviricetes; Latrobevirus; Latrobevirus FNU1		393480.0	Fusobacterium polymorphum ATCC 10953	Bacteria; Fusobacteriota; Fusobacteriia; Fusobacteriales; Fusobacteriaceae; Fusobacterium; Fusobacterium polymorphum	Bacteria
YP_010082911.1	YP_009221673.1	2	1582152.0	Clostridium phage phiCD211	Viruses; Duplodnaviria; Heunggongvirae; Uroviricota; Caudoviricetes; unclassified Caudoviricetes		1496.0	Clostridioides difficile	Bacteria; Terrabacteria group; Bacillota; Clostridia; Eubacteriales; Peptostreptococcaceae; Clostridioides	Bacteria
YP_010082825.1	YP_010082825.1	1	2530024.0	Fusobacterium phage Fnu1	Viruses; Duplodnaviria; Heunggongvirae; Uroviricota; Caudoviricetes; Latrobevirus; Latrobevirus FNU1		393480.0	Fusobacterium polymorphum ATCC 10953	Bacteria; Fusobacteriota; Fusobacteriia; Fusobacteriales; Fusobacteriaceae; Fusobacterium; Fusobacterium polymorphum	Bacteria
YP_010082922.1	YP_010082922.1	1	2530024.0	Fusobacterium phage Fnu1	Viruses; Duplodnaviria; Heunggongvirae; Uroviricota; Caudoviricetes; Latrobevirus; Latrobevirus FNU1		393480.0	Fusobacterium polymorphum ATCC 10953	Bacteria; Fusobacteriota; Fusobacteriia; Fusobacteriales; Fusobacteriaceae; Fusobacterium; Fusobacterium polymorphum	Bacteria
YP_010082828.1	YP_010082828.1	1	2530024.0	Fusobacterium phage Fnu1	Viruses; Duplodnaviria; Heunggongvirae; Uroviricota; Caudoviricetes; Latrobevirus; Latrobevirus FNU1		393480.0	Fusobacterium polymorphum ATCC 10953	Bacteria; Fusobacteriota; Fusobacteriia; Fusobacteriales; Fusobacteriaceae; Fusobacterium; Fusobacterium polymorphum	Bacteria
YP_010082944.1	YP_010082944.1	1	2530024.0	Fusobacterium phage Fnu1	Viruses; Duplodnaviria; Heunggongvirae; Uroviricota; Caudoviricetes; Latrobevirus; Latrobevirus FNU1		393480.0	Fusobacterium polymorphum ATCC 10953	Bacteria; Fusobacteriota; Fusobacteriia; Fusobacteriales; Fusobacteriaceae; Fusobacterium; Fusobacterium polymorphum	Bacteria
YP_010082933.1	YP_010082933.1	13	2530024.0	Fusobacterium phage Fnu1	Viruses; Duplodnaviria; Heunggongvirae; Uroviricota; Caudoviricetes; Latrobevirus; Latrobevirus FNU1		393480.0	Fusobacterium polymorphum ATCC 10953	Bacteria; Fusobacteriota; Fusobacteriia; Fusobacteriales; Fusobacteriaceae; Fusobacterium; Fusobacterium polymorphum	Bacteria
YP_010082933.1	YP_009103888.1	13	1458863.0	Shewanella sp. phage 3/49	Viruses; Duplodnaviria; Heunggongvirae; Uroviricota; Caudoviricetes; unclassified Caudoviricetes		50422.0	Shewanella sp.	Bacteria; Pseudomonadota; Gammaproteobacteria; Alteromonadales; Shewanellaceae; Shewanella	Bacteria
YP_010082933.1	YP_010052986.1	13	2588099.0	Aeromonas phage 4_D05	Viruses; Duplodnaviria; Heunggongvirae; Uroviricota; Caudoviricetes; Kunmingvirus; Kunmingvirus kv4D05		948519.0	Aeromonas rivipollensis	Bacteria; Pseudomonadota; Gammaproteobacteria; Aeromonadales; Aeromonadaceae; Aeromonas	Bacteria
YP_010082933.1	YP_010649729.1	13	2662136.0	Vibrio phage Seahorse	Viruses; Duplodnaviria; Heunggongvirae; Uroviricota; Caudoviricetes; unclassified Caudoviricetes		670.0	Vibrio parahaemolyticus	Bacteria; Pseudomonadota; Gammaproteobacteria; Vibrionales; Vibrionaceae; Vibrio; Vibrio harveyi group	Bacteria
YP_010082933.1	YP_010052905.1	13	2588098.0	Aeromonas phage 2_D05	Viruses; Duplodnaviria; Heunggongvirae; Uroviricota; Caudoviricetes; Kunmingvirus; Kunmingvirus kv2D05		948519.0	Aeromonas rivipollensis	Bacteria; Pseudomonadota; Gammaproteobacteria; Aeromonadales; Aeromonadaceae; Aeromonas	Bacteria
[truncated: 645,802+ more rows]

## Sheet: VAD_cluster_alignment
centroid	member_accn	host_cell	query	target	qlen	tlen	alnlen	fident	qcov	tcov	qstart	qend	tstart	tend	evalue	alntmscore	qtmscore	ttmscore	lddt	prob	theader	combined_tmscore	min_tmscore
[truncated: 26,961 more rows]

## Sheet: VAD_metadata
id	plddt	virus_name	host_cell	freq_H	freq_E	freq_l	brightness	num_in_seq_cluster	seq_cluster_host_type	seq_cluster_host_cell_counts	num_in_stu_cluster	stu_cluster_host_type	stu_cluster_host_cell_counts	is_heterohost	is_homodimer	oligo_state	best_hit_vs_afdb	best_hit_vs_afdb_source	has_hit_vs_afdb	best_hit_vs_afdb_fident	best_hit_vs_afdb_lddt	best_hit_vs_afdb_tm	has_hit_vs_apis	best_hit_vs_defencefinder	best_hit_vs_defencefinder_lddt	best_hit_vs_defencefinder_fident	best_hit_vs_defencefinder_tm	has_hit_vs_defencefinder	has_hit_vs_antidefense_structures	best_hit_vs_phage	best_hit_vs_phage_lddt	best_hit_vs_phage_fident	best_hit_vs_phage_tm	has_hit_vs_phage	best_hit_vs_defense_island	best_hit_vs_defense_island_lddt	best_hit_vs_defense_island_fident	best_hit_vs_defense_island_tm	has_hit_vs_defense_island	best_hit_vs_pdb	best_hit_vs_pdb_lddt	best_hit_vs_pdb_fident	best_hit_vs_pdb_tm	has_hit_vs_pdb	apis_defense_system	apis_phrog	apis_host	best_hit_vs_pdb_title	best_hit_vs_pdb_chain_description
[truncated: 26,962 more rows]
[truncated: 37 more columns]

[truncated: 3 more sheets: defensefinder_vs_VAD_foldseek_r, anti_defensefinder_vs_VAD_folds, apis_vs_VAD_foldseek_results]
